# Supplementary material for: Collateral responses to classical cytotoxic chemotherapies are heterogeneous and sensitivities are sparse
Source: Sci Rep. 2022 Mar 31;12:5453. doi: 10.1038/s41598-022-09319-1 (PMC8971507; doi:10.1038/s41598-022-09319-1)
Supplement: Supplementary file 7 — Supplementary Table S2. [file 41598_2022_9319_MOESM7_ESM.xlsx]

## Sheet: PacResisGroup1vsDMSO
	logFC	logCPM	LR	PValue	FDR	ensembleID	description	gene_biotype	external_gene_name	external_gene_source
ENSMUSG00000081434.3	5.97216	9.02848	28.8132	7.97077e-08	0.000503824	ENSMUSG00000081434	predicted gene 14165 [Source:MGI Symbol;Acc:MGI:3650537]	processed_pseudogene	Gm14165	MGI Symbol
ENSMUSG00000060923.5	-7.63665	4.01575	27.5157	1.55823e-07	0.000503824	ENSMUSG00000060923	acylphosphatase 2, muscle type [Source:MGI Symbol;Acc:MGI:1922822]	protein_coding	Acyp2	MGI Symbol
ENSMUSG00000047720.7	6.69344	1.9464	27.4403	1.62017e-07	0.000503824	ENSMUSG00000047720	C-type lectin domain family 2, member m [Source:MGI Symbol;Acc:MGI:2685920]	protein_coding	Clec2m	MGI Symbol
ENSMUSG00000022750.18	-6.0924	4.21101	26.9958	2.03895e-07	0.000503824	ENSMUSG00000022750	kelch-like 22 [Source:MGI Symbol;Acc:MGI:1337995]	protein_coding	Klhl22	MGI Symbol
ENSMUSG00000028524.21	5.52856	2.5875	26.0015	3.41161e-07	0.000642646	ENSMUSG00000028524	SH3-domain GRB2-like (endophilin) interacting protein 1 [Source:MGI Symbol;Acc:MGI:1920344]	protein_coding	Sgip1	MGI Symbol
ENSMUSG00000029759.9	-7.38999	1.75113	25.7426	3.90113e-07	0.000642646	ENSMUSG00000029759	paraoxonase 3 [Source:MGI Symbol;Acc:MGI:106686]	protein_coding	Pon3	MGI Symbol
ENSMUSG00000021886.7	5.78261	3.34011	25.278	4.96329e-07	0.000700817	ENSMUSG00000021886	G-protein coupled receptor 65 [Source:MGI Symbol;Acc:MGI:108031]	protein_coding	Gpr65	MGI Symbol
ENSMUSG00000031023.5	7.25642	2.57262	24.8126	6.31839e-07	0.000780637	ENSMUSG00000031023	A kinase (PRKA) interacting protein 1 [Source:MGI Symbol;Acc:MGI:3041226]	protein_coding	Akip1	MGI Symbol
ENSMUSG00000043542.12	-6.00947	2.02109	24.3896	7.86943e-07	0.000816302	ENSMUSG00000043542	zinc finger, C2HC-type containing 1A [Source:MGI Symbol;Acc:MGI:1914556]	protein_coding	Zc2hc1a	MGI Symbol
ENSMUSG00000051586.17	5.33114	1.37813	24.2051	8.66006e-07	0.000816302	ENSMUSG00000051586	microtubule associated monooxygenase, calponin and LIM domain containing 3 [Source:MGI Symbol;Acc:MGI:2442733]	protein_coding	Mical3	MGI Symbol
ENSMUSG00000071657.12	-2.96169	5.21564	24.113	9.08471e-07	0.000816302	ENSMUSG00000071657	Berardinelli-Seip congenital lipodystrophy 2 (seipin) [Source:MGI Symbol;Acc:MGI:1298392]	protein_coding	Bscl2	MGI Symbol
ENSMUSG00000030156.5	3.93646	5.51862	23.3271	1.36661e-06	0.00112563	ENSMUSG00000030156	CD69 antigen [Source:MGI Symbol;Acc:MGI:88343]	protein_coding	Cd69	MGI Symbol
ENSMUSG00000087403.9	-3.82043	2.78433	23.0927	1.54374e-06	0.00117372	ENSMUSG00000087403	Kdm5c adjacent non-coding transcript [Source:MGI Symbol;Acc:MGI:1920247]	protein_coding	Kantr	MGI Symbol
ENSMUSG00000025037.6	-7.56089	4.47016	22.9146	1.69364e-06	0.00119571	ENSMUSG00000025037	monoamine oxidase A [Source:MGI Symbol;Acc:MGI:96915]	protein_coding	Maoa	MGI Symbol
ENSMUSG00000066000.12	-7.4035	3.86845	22.673	1.92048e-06	0.00126547	ENSMUSG00000066000	zinc finger protein 979 [Source:MGI Symbol;Acc:MGI:2148252]	protein_coding	Zfp979	MGI Symbol
ENSMUSG00000061086.12	2.58361	7.79358	22.2198	2.43158e-06	0.0014641	ENSMUSG00000061086	myosin, light polypeptide 4 [Source:MGI Symbol;Acc:MGI:97267]	protein_coding	Myl4	MGI Symbol
ENSMUSG00000039182.6	-6.71958	3.62417	22.1526	2.51818e-06	0.0014641	ENSMUSG00000039182	expressed sequence AW209491 [Source:MGI Symbol;Acc:MGI:2145422]	protein_coding	AW209491	MGI Symbol
ENSMUSG00000102418.1	6.97042	1.87376	21.9138	2.85172e-06	0.00156591	ENSMUSG00000102418	SH2 domain containing 1B1 [Source:MGI Symbol;Acc:MGI:1349420]	protein_coding	Sh2d1b1	MGI Symbol
ENSMUSG00000071266.13	6.3112	0.554328	21.6912	3.20258e-06	0.00158959	ENSMUSG00000071266	zinc finger protein 946 [Source:MGI Symbol;Acc:MGI:1921399]	protein_coding	Zfp946	MGI Symbol
ENSMUSG00000022914.17	-3.79923	3.36924	21.5977	3.3625e-06	0.00158959	ENSMUSG00000022914	bromodomain and WD repeat domain containing 1 [Source:MGI Symbol;Acc:MGI:1890651]	protein_coding	Brwd1	MGI Symbol
ENSMUSG00000030613.13	4.60559	2.70666	21.5893	3.37732e-06	0.00158959	ENSMUSG00000030613	coiled-coil domain containing 90B [Source:MGI Symbol;Acc:MGI:1913615]	protein_coding	Ccdc90b	MGI Symbol
ENSMUSG00000028970.9	1.71518	6.06379	21.279	3.97067e-06	0.00178391	ENSMUSG00000028970	ATP-binding cassette, sub-family B (MDR/TAP), member 1B [Source:MGI Symbol;Acc:MGI:97568]	protein_coding	Abcb1b	MGI Symbol
ENSMUSG00000027636.11	3.77577	2.39239	20.4483	6.1265e-06	0.00226352	ENSMUSG00000027636	Src-like-adaptor 2 [Source:MGI Symbol;Acc:MGI:1925049]	protein_coding	Sla2	MGI Symbol
ENSMUSG00000039601.16	-6.01472	1.98096	20.4321	6.17844e-06	0.00226352	ENSMUSG00000039601	regulator of calcineurin 2 [Source:MGI Symbol;Acc:MGI:1858219]	protein_coding	Rcan2	MGI Symbol
ENSMUSG00000030145.14	5.78528	0.9657	20.3941	6.30224e-06	0.00226352	ENSMUSG00000030145	zinc finger protein 248 [Source:MGI Symbol;Acc:MGI:1919970]	protein_coding	Zfp248	MGI Symbol
ENSMUSG00000045932.12	3.88134	4.61044	20.3435	6.47112e-06	0.00226352	ENSMUSG00000045932	interferon-induced protein with tetratricopeptide repeats 2 [Source:MGI Symbol;Acc:MGI:99449]	protein_coding	Ifit2	MGI Symbol
ENSMUSG00000039717.16	-5.74506	1.47682	20.315	6.56843e-06	0.00226352	ENSMUSG00000039717	RALY RNA binding protein-like [Source:MGI Symbol;Acc:MGI:1924147]	protein_coding	Ralyl	MGI Symbol
ENSMUSG00000002885.14	-5.5916	4.1201	20.3069	6.59615e-06	0.00226352	ENSMUSG00000002885	adhesion G protein-coupled receptor E5 [Source:MGI Symbol;Acc:MGI:1347095]	protein_coding	Adgre5	MGI Symbol
ENSMUSG00000064427.1	-3.2082	2.15116	20.2939	6.64125e-06	0.00226352	ENSMUSG00000064427	predicted gene, 22748 [Source:MGI Symbol;Acc:MGI:5452525]	snoRNA	Gm22748	MGI Symbol
ENSMUSG00000033467.12	-5.48781	1.43479	19.8615	8.32594e-06	0.00274312	ENSMUSG00000033467	cytokine receptor-like factor 2 [Source:MGI Symbol;Acc:MGI:1889506]	protein_coding	Crlf2	MGI Symbol
ENSMUSG00000004891.16	4.42202	2.48915	19.7896	8.64529e-06	0.00275645	ENSMUSG00000004891	nestin [Source:MGI Symbol;Acc:MGI:101784]	protein_coding	Nes	MGI Symbol
ENSMUSG00000036452.18	4.49423	2.23838	19.5146	9.98338e-06	0.00308362	ENSMUSG00000036452	Rho GTPase activating protein 26 [Source:MGI Symbol;Acc:MGI:1918552]	protein_coding	Arhgap26	MGI Symbol
ENSMUSG00000040596.15	-6.00847	1.7462	19.4279	1.0447e-05	0.00312905	ENSMUSG00000040596	pogo transposable element with KRAB domain [Source:MGI Symbol;Acc:MGI:1918842]	protein_coding	Pogk	MGI Symbol
ENSMUSG00000024766.15	-6.92289	3.0573	19.3623	1.08123e-05	0.00314319	ENSMUSG00000024766	lipase, member O3 [Source:MGI Symbol;Acc:MGI:2147592]	protein_coding	Lipo3	MGI Symbol
ENSMUSG00000045410.18	-5.80429	4.16297	19.1069	1.23599e-05	0.00343797	ENSMUSG00000045410	aldo-keto reductase family 1, member E1 [Source:MGI Symbol;Acc:MGI:1914758]	protein_coding	Akr1e1	MGI Symbol
ENSMUSG00000030127.15	1.00329	7.62019	18.9912	1.3132e-05	0.00343797	ENSMUSG00000030127	COP9 signalosome subunit 7A [Source:MGI Symbol;Acc:MGI:1349400]	protein_coding	Cops7a	MGI Symbol
ENSMUSG00000031245.8	1.36243	7.04816	18.8818	1.39077e-05	0.00343797	ENSMUSG00000031245	high-mobility group nucleosome binding domain 5 [Source:MGI Symbol;Acc:MGI:1355295]	protein_coding	Hmgn5	MGI Symbol
ENSMUSG00000020792.15	1.2665	5.27983	18.8622	1.40507e-05	0.00343797	ENSMUSG00000020792	exocyst complex component 7 [Source:MGI Symbol;Acc:MGI:1859270]	protein_coding	Exoc7	MGI Symbol
ENSMUSG00000024521.8	2.89593	5.53601	18.8529	1.41196e-05	0.00343797	ENSMUSG00000024521	phorbol-12-myristate-13-acetate-induced protein 1 [Source:MGI Symbol;Acc:MGI:1930146]	protein_coding	Pmaip1	MGI Symbol
ENSMUSG00000098176.2	3.11732	3.32762	18.7789	1.46783e-05	0.00343797	ENSMUSG00000098176	coiled-coil domain containing 166 [Source:MGI Symbol;Acc:MGI:1925902]	protein_coding	Ccdc166	MGI Symbol
ENSMUSG00000029103.16	1.23087	5.75446	18.765	1.47854e-05	0.00343797	ENSMUSG00000029103	low density lipoprotein receptor-related protein associated protein 1 [Source:MGI Symbol;Acc:MGI:96829]	protein_coding	Lrpap1	MGI Symbol
ENSMUSG00000025498.15	6.26988	3.48293	18.7092	1.52244e-05	0.00343797	ENSMUSG00000025498	interferon regulatory factor 7 [Source:MGI Symbol;Acc:MGI:1859212]	protein_coding	Irf7	MGI Symbol
ENSMUSG00000099528.1	3.09192	3.02013	18.7038	1.52675e-05	0.00343797	ENSMUSG00000099528	RIKEN cDNA 2410012E07 gene [Source:MGI Symbol;Acc:MGI:1920898]	lincRNA	2410012E07Rik	MGI Symbol
ENSMUSG00000026405.14	5.14314	1.50153	18.6744	1.55053e-05	0.00343797	ENSMUSG00000026405	complement component 4 binding protein [Source:MGI Symbol;Acc:MGI:88229]	protein_coding	C4bp	MGI Symbol
ENSMUSG00000009145.6	1.69624	9.05282	18.6417	1.57729e-05	0.00343797	ENSMUSG00000009145	DEAQ RNA-dependent ATPase [Source:MGI Symbol;Acc:MGI:2136388]	protein_coding	Dqx1	MGI Symbol
ENSMUSG00000031851.14	1.47515	5.53128	18.6145	1.60002e-05	0.00343797	ENSMUSG00000031851	nucleoside-triphosphatase, cancer-related [Source:MGI Symbol;Acc:MGI:1913816]	protein_coding	Ntpcr	MGI Symbol
ENSMUSG00000038301.15	5.98306	1.67319	18.4807	1.71637e-05	0.00360949	ENSMUSG00000038301	sorting nexin 10 [Source:MGI Symbol;Acc:MGI:1919232]	protein_coding	Snx10	MGI Symbol
ENSMUSG00000001418.13	-2.47755	6.00897	18.3616	1.82703e-05	0.00376216	ENSMUSG00000001418	glycosylated lysosomal membrane protein [Source:MGI Symbol;Acc:MGI:1913318]	protein_coding	Glmp	MGI Symbol
ENSMUSG00000074896.3	5.01094	4.79684	18.1781	2.01183e-05	0.00405815	ENSMUSG00000074896	interferon-induced protein with tetratricopeptide repeats 3 [Source:MGI Symbol;Acc:MGI:1101055]	protein_coding	Ifit3	MGI Symbol
ENSMUSG00000024033.10	-5.20182	5.11512	18.1173	2.07701e-05	0.00410583	ENSMUSG00000024033	radial spoke head 1 homolog (Chlamydomonas) [Source:MGI Symbol;Acc:MGI:1194909]	protein_coding	Rsph1	MGI Symbol
ENSMUSG00000038776.13	4.33158	3.05074	18.0774	2.12102e-05	0.00411062	ENSMUSG00000038776	epoxide hydrolase 1, microsomal [Source:MGI Symbol;Acc:MGI:95405]	protein_coding	Ephx1	MGI Symbol
ENSMUSG00000041827.15	4.99485	5.96184	18.0391	2.16415e-05	0.00411355	ENSMUSG00000041827	2'-5' oligoadenylate synthetase-like 1 [Source:MGI Symbol;Acc:MGI:2180849]	protein_coding	Oasl1	MGI Symbol
ENSMUSG00000025068.8	-1.21322	7.24681	17.8559	2.38276e-05	0.00444362	ENSMUSG00000025068	glutathione S-transferase omega 1 [Source:MGI Symbol;Acc:MGI:1342273]	protein_coding	Gsto1	MGI Symbol
ENSMUSG00000031901.12	1.15267	4.99399	17.775	2.48623e-05	0.00450136	ENSMUSG00000031901	dihydrouridine synthase 2 [Source:MGI Symbol;Acc:MGI:1913619]	protein_coding	Dus2	MGI Symbol
ENSMUSG00000029735.17	2.09713	3.37678	17.7367	2.53685e-05	0.00450136	ENSMUSG00000029735	thiamine pyrophosphokinase [Source:MGI Symbol;Acc:MGI:1352500]	protein_coding	Tpk1	MGI Symbol
ENSMUSG00000077391.1	-3.48909	3.66141	17.7233	2.5548e-05	0.00450136	ENSMUSG00000077391	predicted gene, 24336 [Source:MGI Symbol;Acc:MGI:5454113]	snoRNA	Gm24336	MGI Symbol
ENSMUSG00000035208.16	3.40462	2.83687	17.6929	2.59588e-05	0.00450136	ENSMUSG00000035208	schlafen 8 [Source:MGI Symbol;Acc:MGI:2672859]	protein_coding	Slfn8	MGI Symbol
ENSMUSG00000020140.15	-1.84504	4.63465	17.5938	2.73477e-05	0.00466042	ENSMUSG00000020140	leucine rich repeat containing G protein coupled receptor 5 [Source:MGI Symbol;Acc:MGI:1341817]	protein_coding	Lgr5	MGI Symbol
ENSMUSG00000040133.2	-4.2799	2.26855	17.2452	3.28532e-05	0.00550375	ENSMUSG00000040133	G protein-coupled receptor 176 [Source:MGI Symbol;Acc:MGI:2685858]	protein_coding	Gpr176	MGI Symbol
ENSMUSG00000033880.11	4.10962	3.4118	17.1814	3.39742e-05	0.00558044	ENSMUSG00000033880	lectin, galactoside-binding, soluble, 3 binding protein [Source:MGI Symbol;Acc:MGI:99554]	protein_coding	Lgals3bp	MGI Symbol
ENSMUSG00000064284.12	0.888521	6.68943	17.1556	3.44402e-05	0.00558044	ENSMUSG00000064284	cysteine rich, DPF motif domain containing 1 [Source:MGI Symbol;Acc:MGI:1919605]	protein_coding	Cdpf1	MGI Symbol
ENSMUSG00000043923.8	-1.57059	4.08973	17.0676	3.60733e-05	0.00575078	ENSMUSG00000043923	coiled-coil domain containing 84 [Source:MGI Symbol;Acc:MGI:2685960]	protein_coding	Ccdc84	MGI Symbol
ENSMUSG00000026578.6	2.058	3.559	16.9551	3.8275e-05	0.00600493	ENSMUSG00000026578	coiled-coil domain containing 181 [Source:MGI Symbol;Acc:MGI:1922145]	protein_coding	Ccdc181	MGI Symbol
ENSMUSG00000017830.15	3.72569	3.28752	16.8884	3.96433e-05	0.00612241	ENSMUSG00000017830	DEXH (Asp-Glu-X-His) box polypeptide 58 [Source:MGI Symbol;Acc:MGI:1931560]	protein_coding	Dhx58	MGI Symbol
ENSMUSG00000065922.1	-2.30865	4.46652	16.8092	4.1333e-05	0.00625977	ENSMUSG00000065922	nuclear encoded rRNA 5.8S 1 [Source:MGI Symbol;Acc:MGI:4421735]	rRNA	n-R5-8s1	MGI Symbol
ENSMUSG00000064925.1	-3.89882	1.50224	16.7879	4.17993e-05	0.00625977	ENSMUSG00000064925	small nucleolar RNA, H/ACA box 62 [Source:MGI Symbol;Acc:MGI:2148179]	snoRNA	Snora62	MGI Symbol
ENSMUSG00000033021.16	-1.18647	5.34977	16.6695	4.44913e-05	0.00654449	ENSMUSG00000033021	GDP-mannose pyrophosphorylase A [Source:MGI Symbol;Acc:MGI:1916330]	protein_coding	Gmppa	MGI Symbol
ENSMUSG00000048550.17	6.0452	0.586609	16.6469	4.50248e-05	0.00654449	ENSMUSG00000048550	threonine synthase-like 1 (bacterial) [Source:MGI Symbol;Acc:MGI:2139347]	protein_coding	Thnsl1	MGI Symbol
ENSMUSG00000115699.1	-5.58923	0.999402	16.6097	4.59164e-05	0.00657736	ENSMUSG00000115699	predicted gene 6961 [Source:MGI Symbol;Acc:MGI:3644546]	lincRNA	Gm6961	MGI Symbol
ENSMUSG00000030774.13	5.62608	3.29813	16.4799	4.91675e-05	0.00694245	ENSMUSG00000030774	p21 (RAC1) activated kinase 1 [Source:MGI Symbol;Acc:MGI:1339975]	protein_coding	Pak1	MGI Symbol
ENSMUSG00000024959.14	-1.25453	5.2321	16.4209	5.07231e-05	0.00706123	ENSMUSG00000024959	BCL2-associated agonist of cell death [Source:MGI Symbol;Acc:MGI:1096330]	protein_coding	Bad	MGI Symbol
ENSMUSG00000034459.8	3.95362	6.09967	16.2461	5.56232e-05	0.00763582	ENSMUSG00000034459	interferon-induced protein with tetratricopeptide repeats 1 [Source:MGI Symbol;Acc:MGI:99450]	protein_coding	Ifit1	MGI Symbol
ENSMUSG00000048416.15	-5.45365	2.04159	16.1288	5.91778e-05	0.00801252	ENSMUSG00000048416	myeloid leukemia factor 1 [Source:MGI Symbol;Acc:MGI:1341819]	protein_coding	Mlf1	MGI Symbol
ENSMUSG00000016559.14	0.976877	8.78137	16.0895	6.04169e-05	0.00806974	ENSMUSG00000016559	H3.3 histone B [Source:MGI Symbol;Acc:MGI:1101768]	protein_coding	H3f3b	MGI Symbol
ENSMUSG00000008035.12	-3.36919	3.34382	15.9099	6.64293e-05	0.00860253	ENSMUSG00000008035	Mid1 interacting protein 1 (gastrulation specific G12-like (zebrafish)) [Source:MGI Symbol;Acc:MGI:1915291]	protein_coding	Mid1ip1	MGI Symbol
ENSMUSG00000002007.5	2.1419	5.03505	15.9014	6.67276e-05	0.00860253	ENSMUSG00000002007	serine/arginine-rich protein specific kinase 3 [Source:MGI Symbol;Acc:MGI:1891338]	protein_coding	Srpk3	MGI Symbol
ENSMUSG00000030879.10	1.03639	7.82712	15.8886	6.71837e-05	0.00860253	ENSMUSG00000030879	mitochondrial ribosomal protein L17 [Source:MGI Symbol;Acc:MGI:1351608]	protein_coding	Mrpl17	MGI Symbol
ENSMUSG00000044807.13	3.52158	1.048	15.8688	6.78873e-05	0.00860253	ENSMUSG00000044807	zinc finger protein 354C [Source:MGI Symbol;Acc:MGI:1353621]	protein_coding	Zfp354c	MGI Symbol
ENSMUSG00000053063.11	3.99508	0.922149	15.8364	6.90628e-05	0.00864072	ENSMUSG00000053063	C-type lectin domain family 12, member a [Source:MGI Symbol;Acc:MGI:3040968]	protein_coding	Clec12a	MGI Symbol
ENSMUSG00000031996.17	-1.46394	4.85078	15.7976	7.04926e-05	0.008707	ENSMUSG00000031996	amyloid beta (A4) precursor-like protein 2 [Source:MGI Symbol;Acc:MGI:88047]	protein_coding	Aplp2	MGI Symbol
ENSMUSG00000028420.13	-5.11622	1.17522	15.7597	7.19196e-05	0.008707	ENSMUSG00000028420	transmembrane protein 38B [Source:MGI Symbol;Acc:MGI:1098718]	protein_coding	Tmem38b	MGI Symbol
ENSMUSG00000020359.13	1.01244	6.47994	15.7514	7.22354e-05	0.008707	ENSMUSG00000020359	5-phosphohydroxy-L-lysine phospholyase [Source:MGI Symbol;Acc:MGI:1920197]	protein_coding	Phykpl	MGI Symbol
ENSMUSG00000024942.17	-3.1297	1.6208	15.6904	7.46001e-05	0.00881106	ENSMUSG00000024942	calpain 1 [Source:MGI Symbol;Acc:MGI:88263]	protein_coding	Capn1	MGI Symbol
ENSMUSG00000021676.10	-4.82581	2.10668	15.6833	7.48815e-05	0.00881106	ENSMUSG00000021676	IQ motif containing GTPase activating protein 2 [Source:MGI Symbol;Acc:MGI:2449975]	protein_coding	Iqgap2	MGI Symbol
ENSMUSG00000042476.12	4.52868	2.69774	15.5386	8.08394e-05	0.00936557	ENSMUSG00000042476	ATP-binding cassette, sub-family B (MDR/TAP), member 4 [Source:MGI Symbol;Acc:MGI:97569]	protein_coding	Abcb4	MGI Symbol
ENSMUSG00000079017.3	2.72595	8.6978	15.5077	8.21679e-05	0.00936557	ENSMUSG00000079017	interferon, alpha-inducible protein 27 like 2A [Source:MGI Symbol;Acc:MGI:1924183]	protein_coding	Ifi27l2a	MGI Symbol
ENSMUSG00000033355.6	6.26419	3.90608	15.5016	8.24367e-05	0.00936557	ENSMUSG00000033355	receptor transporter protein 4 [Source:MGI Symbol;Acc:MGI:1915025]	protein_coding	Rtp4	MGI Symbol
ENSMUSG00000037938.4	1.15059	5.88915	15.4635	8.41149e-05	0.00944763	ENSMUSG00000037938	coiled-coil-helix-coiled-coil-helix domain containing 5 [Source:MGI Symbol;Acc:MGI:1913420]	protein_coding	Chchd5	MGI Symbol
ENSMUSG00000034751.17	-2.17279	3.13116	15.3994	8.70157e-05	0.00965541	ENSMUSG00000034751	microtubule associated serine/threonine kinase family member 4 [Source:MGI Symbol;Acc:MGI:1918885]	protein_coding	Mast4	MGI Symbol
ENSMUSG00000022816.11	-5.58264	2.47913	15.3799	8.79186e-05	0.00965541	ENSMUSG00000022816	follistatin-like 1 [Source:MGI Symbol;Acc:MGI:102793]	protein_coding	Fstl1	MGI Symbol
ENSMUSG00000019838.11	3.05956	2.83209	15.3018	9.16313e-05	0.00995257	ENSMUSG00000019838	solute carrier family 16 (monocarboxylic acid transporters), member 10 [Source:MGI Symbol;Acc:MGI:1919722]	protein_coding	Slc16a10	MGI Symbol
ENSMUSG00000035885.5	-1.18476	10.3884	15.2573	9.3813e-05	0.0100788	ENSMUSG00000035885	cytochrome c oxidase subunit 8A [Source:MGI Symbol;Acc:MGI:105959]	protein_coding	Cox8a	MGI Symbol
ENSMUSG00000031959.15	-1.37976	4.79417	15.2364	9.48592e-05	0.0100816	ENSMUSG00000031959	WD repeat domain 59 [Source:MGI Symbol;Acc:MGI:2442115]	protein_coding	Wdr59	MGI Symbol
ENSMUSG00000043017.9	3.05327	3.24705	15.1546	9.90589e-05	0.0104159	ENSMUSG00000043017	prostaglandin I receptor (IP) [Source:MGI Symbol;Acc:MGI:99535]	protein_coding	Ptgir	MGI Symbol
ENSMUSG00000016756.17	-1.25177	6.27054	15.0964	0.000102159	0.0106288	ENSMUSG00000016756	cytidine monophospho-N-acetylneuraminic acid hydroxylase [Source:MGI Symbol;Acc:MGI:103227]	protein_coding	Cmah	MGI Symbol
ENSMUSG00000053768.13	0.85398	7.18246	15.057	0.000104312	0.0107398	ENSMUSG00000053768	coiled-coil-helix-coiled-coil-helix domain containing 3 [Source:MGI Symbol;Acc:MGI:1913325]	protein_coding	Chchd3	MGI Symbol
ENSMUSG00000003199.16	1.09568	5.07662	15.0133	0.000106758	0.0108783	ENSMUSG00000003199	MPN domain containing [Source:MGI Symbol;Acc:MGI:1915297]	protein_coding	Mpnd	MGI Symbol
ENSMUSG00000024725.13	-1.02218	6.35688	14.9035	0.000113154	0.0114124	ENSMUSG00000024725	osteoclast stimulating factor 1 [Source:MGI Symbol;Acc:MGI:700012]	protein_coding	Ostf1	MGI Symbol
ENSMUSG00000064215.13	1.86144	5.97112	14.4734	0.000142155	0.0141925	ENSMUSG00000064215	interferon, alpha-inducible protein 27 [Source:MGI Symbol;Acc:MGI:1277180]	protein_coding	Ifi27	MGI Symbol
ENSMUSG00000070520.4	1.27097	4.08223	14.3793	0.000149438	0.014697	ENSMUSG00000070520	NSE3 homolog, SMC5-SMC6 complex component [Source:MGI Symbol;Acc:MGI:1913897]	protein_coding	Nsmce3	MGI Symbol
ENSMUSG00000024780.7	-1.08901	6.11363	14.3699	0.000150182	0.014697	ENSMUSG00000024780	cell division cycle 37-like 1 [Source:MGI Symbol;Acc:MGI:1914322]	protein_coding	Cdc37l1	MGI Symbol
ENSMUSG00000098090.8	-2.30456	5.27716	14.324	0.000153891	0.0149123	ENSMUSG00000098090	RIKEN cDNA 2700099C18 gene [Source:MGI Symbol;Acc:MGI:1924272]	transcribed_unprocessed_pseudogene	2700099C18Rik	MGI Symbol
ENSMUSG00000050335.17	-4.96233	2.46135	14.2766	0.000157812	0.0151438	ENSMUSG00000050335	lectin, galactose binding, soluble 3 [Source:MGI Symbol;Acc:MGI:96778]	protein_coding	Lgals3	MGI Symbol
ENSMUSG00000055022.14	-3.43695	2.37774	14.2452	0.000160469	0.0151953	ENSMUSG00000055022	contactin 1 [Source:MGI Symbol;Acc:MGI:105980]	protein_coding	Cntn1	MGI Symbol
ENSMUSG00000055044.12	-1.19296	7.56585	14.2341	0.000161423	0.0151953	ENSMUSG00000055044	PDZ and LIM domain 1 (elfin) [Source:MGI Symbol;Acc:MGI:1860611]	protein_coding	Pdlim1	MGI Symbol
ENSMUSG00000035042.2	3.32736	6.15354	14.1541	0.00016843	0.0155754	ENSMUSG00000035042	chemokine (C-C motif) ligand 5 [Source:MGI Symbol;Acc:MGI:98262]	protein_coding	Ccl5	MGI Symbol
ENSMUSG00000001964.14	0.876017	7.20862	14.1392	0.000169772	0.0155754	ENSMUSG00000001964	emerin [Source:MGI Symbol;Acc:MGI:108117]	protein_coding	Emd	MGI Symbol
ENSMUSG00000029070.9	-3.79881	2.01829	14.1346	0.000170188	0.0155754	ENSMUSG00000029070	matrix-remodelling associated 8 [Source:MGI Symbol;Acc:MGI:1922011]	protein_coding	Mxra8	MGI Symbol
ENSMUSG00000019055.15	-1.99589	4.03357	14.0762	0.000175551	0.0159187	ENSMUSG00000019055	procollagen-lysine, 2-oxoglutarate 5-dioxygenase 1 [Source:MGI Symbol;Acc:MGI:99907]	protein_coding	Plod1	MGI Symbol
ENSMUSG00000055172.10	2.51026	1.10285	14.0247	0.00018043	0.0160067	ENSMUSG00000055172	complement component 1, r subcomponent A [Source:MGI Symbol;Acc:MGI:1355313]	protein_coding	C1ra	MGI Symbol
ENSMUSG00000022132.15	-4.40147	1.52741	13.9958	0.000183215	0.0160067	ENSMUSG00000022132	claudin 10 [Source:MGI Symbol;Acc:MGI:1913101]	protein_coding	Cldn10	MGI Symbol
ENSMUSG00000088595.1	-2.18049	3.79944	13.9958	0.000183215	0.0160067	ENSMUSG00000088595	predicted gene, 24601 [Source:MGI Symbol;Acc:MGI:5454378]	rRNA	Gm24601	MGI Symbol
ENSMUSG00000091021.1	-2.12901	6.14673	13.9937	0.000183421	0.0160067	ENSMUSG00000091021	predicted gene, 17300 [Source:MGI Symbol;Acc:MGI:4936934]	lincRNA	Gm17300	MGI Symbol
ENSMUSG00000094262.2	-4.2365	1.22886	13.9685	0.000185898	0.0160067	ENSMUSG00000094262	immunoglobulin kappa variable 4-62 [Source:MGI Symbol;Acc:MGI:3643587]	IG_V_gene	Igkv4-62	MGI Symbol
ENSMUSG00000113626.1	-1.3568	3.30512	13.9651	0.000186238	0.0160067	ENSMUSG00000113626	predicted gene 7240 [Source:MGI Symbol;Acc:MGI:3643235]	transcribed_processed_pseudogene	Gm7240	MGI Symbol
ENSMUSG00000003153.10	1.05469	5.07166	13.9353	0.000189216	0.0161225	ENSMUSG00000003153	solute carrier family 2 (facilitated glucose transporter), member 3 [Source:MGI Symbol;Acc:MGI:95757]	protein_coding	Slc2a3	MGI Symbol
ENSMUSG00000062515.3	-4.94188	5.32487	13.9043	0.000192361	0.0162504	ENSMUSG00000062515	fatty acid binding protein 4, adipocyte [Source:MGI Symbol;Acc:MGI:88038]	protein_coding	Fabp4	MGI Symbol
ENSMUSG00000033107.6	4.67144	0.801914	13.8819	0.00019466	0.0163053	ENSMUSG00000033107	ring finger protein 125 [Source:MGI Symbol;Acc:MGI:1914914]	protein_coding	Rnf125	MGI Symbol
ENSMUSG00000032375.15	-3.79448	1.09627	13.8413	0.000198917	0.0165218	ENSMUSG00000032375	aph1 homolog B, gamma secretase subunit [Source:MGI Symbol;Acc:MGI:3522097]	protein_coding	Aph1b	MGI Symbol
ENSMUSG00000024976.14	-1.01307	5.00561	13.7414	0.000209779	0.0172335	ENSMUSG00000024976	Shoc2, leucine rich repeat scaffold protein [Source:MGI Symbol;Acc:MGI:1927197]	protein_coding	Shoc2	MGI Symbol
ENSMUSG00000089531.1	-2.51882	2.28424	13.7157	0.000212673	0.0172335	ENSMUSG00000089531	predicted gene, 25162 [Source:MGI Symbol;Acc:MGI:5454939]	snoRNA	Gm25162	MGI Symbol
ENSMUSG00000075602.10	4.07338	3.74403	13.7153	0.000212716	0.0172335	ENSMUSG00000075602	lymphocyte antigen 6 complex, locus A [Source:MGI Symbol;Acc:MGI:107527]	protein_coding	Ly6a	MGI Symbol
ENSMUSG00000008129.14	1.08357	4.47565	13.6385	0.000221598	0.0178071	ENSMUSG00000008129	RIKEN cDNA 4930432K21 gene [Source:MGI Symbol;Acc:MGI:1921916]	protein_coding	4930432K21Rik	MGI Symbol
ENSMUSG00000028861.13	-1.01549	6.31079	13.61	0.000224987	0.0179336	ENSMUSG00000028861	mitochondrial ribosomal protein S15 [Source:MGI Symbol;Acc:MGI:1913657]	protein_coding	Mrps15	MGI Symbol
ENSMUSG00000093565.1	-1.24888	4.68933	13.5819	0.000228382	0.0179548	ENSMUSG00000093565	RAB26, member RAS oncogene family, opposite strand [Source:MGI Symbol;Acc:MGI:1922864]	antisense	Rab26os	MGI Symbol
ENSMUSG00000047731.17	-1.47425	4.69407	13.5777	0.000228886	0.0179548	ENSMUSG00000047731	WW domain binding protein 1 like [Source:MGI Symbol;Acc:MGI:107577]	protein_coding	Wbp1l	MGI Symbol
ENSMUSG00000057858.8	-0.880444	6.43174	13.54	0.000233537	0.0180418	ENSMUSG00000057858	family with sequence similarity 204, member A [Source:MGI Symbol;Acc:MGI:1289174]	protein_coding	Fam204a	MGI Symbol
ENSMUSG00000024740.10	-0.805737	9.36385	13.5391	0.000233645	0.0180418	ENSMUSG00000024740	damage specific DNA binding protein 1 [Source:MGI Symbol;Acc:MGI:1202384]	protein_coding	Ddb1	MGI Symbol
ENSMUSG00000029311.16	-4.30818	5.67234	13.4837	0.000240641	0.0184379	ENSMUSG00000029311	hydroxysteroid (17-beta) dehydrogenase 11 [Source:MGI Symbol;Acc:MGI:2149821]	protein_coding	Hsd17b11	MGI Symbol
ENSMUSG00000072964.14	5.71264	0.417345	13.4552	0.000244323	0.0185761	ENSMUSG00000072964	basic helix-loop-helix domain containing, class B9 [Source:MGI Symbol;Acc:MGI:1917487]	protein_coding	Bhlhb9	MGI Symbol
ENSMUSG00000021245.15	2.07714	2.83247	13.4015	0.000251426	0.0186031	ENSMUSG00000021245	mutL homolog 3 [Source:MGI Symbol;Acc:MGI:1353455]	protein_coding	Mlh3	MGI Symbol
ENSMUSG00000002325.15	1.99912	4.3028	13.3897	0.000253008	0.0186031	ENSMUSG00000002325	interferon regulatory factor 9 [Source:MGI Symbol;Acc:MGI:107587]	protein_coding	Irf9	MGI Symbol
ENSMUSG00000042097.17	1.01172	5.66621	13.3873	0.000253337	0.0186031	ENSMUSG00000042097	zinc finger protein 239 [Source:MGI Symbol;Acc:MGI:1306812]	protein_coding	Zfp239	MGI Symbol
ENSMUSG00000004996.9	1.25766	4.97463	13.3842	0.000253749	0.0186031	ENSMUSG00000004996	methylthioribose-1-phosphate isomerase 1 [Source:MGI Symbol;Acc:MGI:1915123]	protein_coding	Mri1	MGI Symbol
ENSMUSG00000065818.1	-2.06397	2.48774	13.3817	0.000254089	0.0186031	ENSMUSG00000065818	small nucleolar RNA, C/D box 35A [Source:MGI Symbol;Acc:MGI:1351319]	snoRNA	Snord35a	MGI Symbol
ENSMUSG00000012126.16	0.952626	4.66978	13.3558	0.000257631	0.0186666	ENSMUSG00000012126	UBX domain protein 11 [Source:MGI Symbol;Acc:MGI:1914836]	protein_coding	Ubxn11	MGI Symbol
ENSMUSG00000004393.10	0.823412	7.12333	13.3477	0.000258734	0.0186666	ENSMUSG00000004393	DEAD (Asp-Glu-Ala-Asp) box polypeptide 56 [Source:MGI Symbol;Acc:MGI:1277172]	protein_coding	Ddx56	MGI Symbol
ENSMUSG00000063904.4	-0.928266	5.66867	13.3327	0.000260817	0.0186805	ENSMUSG00000063904	dipeptidylpeptidase 3 [Source:MGI Symbol;Acc:MGI:1922471]	protein_coding	Dpp3	MGI Symbol
ENSMUSG00000052419.7	0.789834	6.45596	13.3126	0.000263627	0.018746	ENSMUSG00000052419	RIKEN cDNA 2610001J05 gene [Source:MGI Symbol;Acc:MGI:1913770]	protein_coding	2610001J05Rik	MGI Symbol
ENSMUSG00000034361.10	4.12382	2.69671	13.1958	0.000280573	0.0197797	ENSMUSG00000034361	copine II [Source:MGI Symbol;Acc:MGI:2387578]	protein_coding	Cpne2	MGI Symbol
ENSMUSG00000024856.10	-1.11202	6.03066	13.1852	0.000282167	0.0197797	ENSMUSG00000024856	CDK2-associated protein 2 [Source:MGI Symbol;Acc:MGI:1098779]	protein_coding	Cdk2ap2	MGI Symbol
ENSMUSG00000030357.10	0.884835	8.07786	13.1251	0.000291369	0.0201988	ENSMUSG00000030357	FK506 binding protein 4 [Source:MGI Symbol;Acc:MGI:95543]	protein_coding	Fkbp4	MGI Symbol
ENSMUSG00000117869.1	-1.01579	7.33433	13.1076	0.000294094	0.0201988	ENSMUSG00000117869	small nucleolar RNA host gene 4 [Source:MGI Symbol;Acc:MGI:4937091]	processed_transcript	Snhg4	MGI Symbol
ENSMUSG00000026347.13	-2.31191	2.02323	13.0937	0.000296298	0.0201988	ENSMUSG00000026347	transmembrane protein 163 [Source:MGI Symbol;Acc:MGI:1919410]	protein_coding	Tmem163	MGI Symbol
ENSMUSG00000035692.7	3.45155	1.88113	13.0892	0.000296997	0.0201988	ENSMUSG00000035692	ISG15 ubiquitin-like modifier [Source:MGI Symbol;Acc:MGI:1855694]	protein_coding	Isg15	MGI Symbol
ENSMUSG00000012443.4	-0.840941	6.60325	13.0487	0.000303503	0.0201988	ENSMUSG00000012443	kinesin family member 11 [Source:MGI Symbol;Acc:MGI:1098231]	protein_coding	Kif11	MGI Symbol
ENSMUSG00000093314.1	-1.81516	6.89235	13.0476	0.000303676	0.0201988	ENSMUSG00000093314	microRNA 5136 [Source:MGI Symbol;Acc:MGI:4950461]	miRNA	Mir5136	MGI Symbol
ENSMUSG00000037161.14	-2.34527	4.83392	13.0472	0.000303731	0.0201988	ENSMUSG00000037161	mitochondria localized glutamic acid rich protein [Source:MGI Symbol;Acc:MGI:1914999]	protein_coding	Mgarp	MGI Symbol
ENSMUSG00000032336.17	-1.12269	6.88926	13.0425	0.000304495	0.0201988	ENSMUSG00000032336	neuroplastin [Source:MGI Symbol;Acc:MGI:108077]	protein_coding	Nptn	MGI Symbol
ENSMUSG00000107002.1	1.2533	4.85292	13.008	0.000310165	0.0203988	ENSMUSG00000107002	RIKEN cDNA 0610012G03 gene [Source:MGI Symbol;Acc:MGI:1913301]	protein_coding	0610012G03Rik	MGI Symbol
ENSMUSG00000024851.14	-1.37598	2.8141	12.9991	0.000311636	0.0203988	ENSMUSG00000024851	phosphatidylinositol transfer protein, membrane-associated 1 [Source:MGI Symbol;Acc:MGI:1197524]	protein_coding	Pitpnm1	MGI Symbol
ENSMUSG00000000861.15	2.90138	2.92218	12.9625	0.000317797	0.0206652	ENSMUSG00000000861	B cell CLL/lymphoma 11A (zinc finger protein) [Source:MGI Symbol;Acc:MGI:106190]	protein_coding	Bcl11a	MGI Symbol
ENSMUSG00000006717.7	0.791385	6.97197	12.9264	0.000323989	0.0209301	ENSMUSG00000006717	acyl-CoA thioesterase 13 [Source:MGI Symbol;Acc:MGI:1914084]	protein_coding	Acot13	MGI Symbol
ENSMUSG00000039263.16	1.36648	4.55932	12.909	0.000327004	0.0209877	ENSMUSG00000039263	aminopeptidase-like 1 [Source:MGI Symbol;Acc:MGI:2448523]	protein_coding	Npepl1	MGI Symbol
ENSMUSG00000032776.9	-2.73605	2.67006	12.8748	0.00033303	0.0212366	ENSMUSG00000032776	multiple C2 domains, transmembrane 2 [Source:MGI Symbol;Acc:MGI:2685335]	protein_coding	Mctp2	MGI Symbol
ENSMUSG00000024238.15	3.06808	3.16057	12.8298	0.000341147	0.0214802	ENSMUSG00000024238	zinc finger E-box binding homeobox 1 [Source:MGI Symbol;Acc:MGI:1344313]	protein_coding	Zeb1	MGI Symbol
ENSMUSG00000000184.12	4.05889	3.60251	12.8223	0.000342517	0.0214802	ENSMUSG00000000184	cyclin D2 [Source:MGI Symbol;Acc:MGI:88314]	protein_coding	Ccnd2	MGI Symbol
ENSMUSG00000033862.7	0.962909	4.31704	12.8167	0.000343542	0.0214802	ENSMUSG00000033862	cyclin-dependent kinase 10 [Source:MGI Symbol;Acc:MGI:2448549]	protein_coding	Cdk10	MGI Symbol
ENSMUSG00000087590.2	-0.930939	4.9073	12.8049	0.000345709	0.0214802	ENSMUSG00000087590	erythrocyte membrane protein band 4.1 like 4a, opposite strand [Source:MGI Symbol;Acc:MGI:1916999]	lincRNA	Epb41l4aos	MGI Symbol
ENSMUSG00000025047.9	-1.04112	6.12669	12.7929	0.000347942	0.0214802	ENSMUSG00000025047	programmed cell death 11 [Source:MGI Symbol;Acc:MGI:1341788]	protein_coding	Pdcd11	MGI Symbol
ENSMUSG00000057604.9	3.64758	2.06351	12.7771	0.00035088	0.0214802	ENSMUSG00000057604	LIM and cysteine-rich domains 1 [Source:MGI Symbol;Acc:MGI:1353635]	protein_coding	Lmcd1	MGI Symbol
ENSMUSG00000091091.2	-3.76345	1.44992	12.7708	0.000352063	0.0214802	ENSMUSG00000091091	potassium large conductance calcium-activated channel, subfamily M, beta member 3 [Source:MGI Symbol;Acc:MGI:3612244]	protein_coding	Kcnmb3	MGI Symbol
ENSMUSG00000062488.9	4.74299	2.51154	12.7204	0.000361683	0.0219317	ENSMUSG00000062488	interferon-induced protein with tetratricopeptide repeats 3B [Source:MGI Symbol;Acc:MGI:3698419]	protein_coding	Ifit3b	MGI Symbol
ENSMUSG00000052544.9	-1.61432	3.60712	12.6827	0.000369046	0.0222418	ENSMUSG00000052544	ST6 (alpha-N-acetyl-neuraminyl-2,3-beta-galactosyl-1,3)-N-acetylgalactosaminide alpha-2,6-sialyltransferase 3 [Source:MGI Symbol;Acc:MGI:1341828]	protein_coding	St6galnac3	MGI Symbol
ENSMUSG00000110156.2	-1.44613	3.21001	12.6405	0.000377488	0.0226127	ENSMUSG00000110156	predicted gene, 42067 [Source:MGI Symbol;Acc:MGI:5624952]	antisense	Gm42067	MGI Symbol
ENSMUSG00000008206.16	-4.52547	1.17714	12.6223	0.000381169	0.0226956	ENSMUSG00000008206	ceramide synthase 4 [Source:MGI Symbol;Acc:MGI:1914510]	protein_coding	Cers4	MGI Symbol
ENSMUSG00000065208.1	-2.54226	1.81308	12.5932	0.000387147	0.0228893	ENSMUSG00000065208	predicted gene, 24616 [Source:MGI Symbol;Acc:MGI:5454393]	snoRNA	Gm24616	MGI Symbol
ENSMUSG00000020186.7	1.11404	6.96698	12.584	0.000389053	0.0228893	ENSMUSG00000020186	cysteine and glycine-rich protein 2 [Source:MGI Symbol;Acc:MGI:1202907]	protein_coding	Csrp2	MGI Symbol
ENSMUSG00000045679.14	1.75484	3.19894	12.5492	0.000396381	0.0231824	ENSMUSG00000045679	PQ loop repeat containing [Source:MGI Symbol;Acc:MGI:2444067]	protein_coding	Pqlc3	MGI Symbol
ENSMUSG00000052369.8	1.03824	4.40882	12.5139	0.000403945	0.0234422	ENSMUSG00000052369	transmembrane protein 106C [Source:MGI Symbol;Acc:MGI:1196384]	protein_coding	Tmem106c	MGI Symbol
ENSMUSG00000098679.1	-1.44814	4.70273	12.5064	0.000405566	0.0234422	ENSMUSG00000098679	microRNA 7688 [Source:MGI Symbol;Acc:MGI:5531256]	miRNA	Mir7688	MGI Symbol
ENSMUSG00000011632.7	-1.70546	5.47587	12.495	0.000408051	0.0234487	ENSMUSG00000011632	phospholipase A2 inhibitor and LY6/PLAUR domain containing [Source:MGI Symbol;Acc:MGI:3615324]	protein_coding	Pinlyp	MGI Symbol
ENSMUSG00000026896.14	4.20717	1.45493	12.4531	0.000417297	0.0237258	ENSMUSG00000026896	interferon induced with helicase C domain 1 [Source:MGI Symbol;Acc:MGI:1918836]	protein_coding	Ifih1	MGI Symbol
ENSMUSG00000087477.1	3.59633	2.30419	12.4514	0.000417673	0.0237258	ENSMUSG00000087477	predicted gene 13822 [Source:MGI Symbol;Acc:MGI:3650351]	antisense	Gm13822	MGI Symbol
ENSMUSG00000039236.18	2.65355	3.62002	12.4032	0.000428601	0.0242074	ENSMUSG00000039236	interferon-stimulated protein [Source:MGI Symbol;Acc:MGI:1928895]	protein_coding	Isg20	MGI Symbol
ENSMUSG00000071645.6	-0.968957	6.69244	12.3767	0.000434724	0.0244137	ENSMUSG00000071645	terminal uridylyl transferase 1, U6 snRNA-specific [Source:MGI Symbol;Acc:MGI:1917294]	protein_coding	Tut1	MGI Symbol
ENSMUSG00000064065.15	-4.21869	1.04812	12.3467	0.00044177	0.0246692	ENSMUSG00000064065	interaction protein for cytohesin exchange factors 1 [Source:MGI Symbol;Acc:MGI:2444159]	protein_coding	Ipcef1	MGI Symbol
ENSMUSG00000047842.7	-1.35163	3.61153	12.3146	0.000449441	0.0249566	ENSMUSG00000047842	DIRAS family, GTP-binding RAS-like 2 [Source:MGI Symbol;Acc:MGI:1915453]	protein_coding	Diras2	MGI Symbol
ENSMUSG00000038039.13	-0.735381	5.74304	12.272	0.000459814	0.02539	ENSMUSG00000038039	GRIP and coiled-coil domain containing 2 [Source:MGI Symbol;Acc:MGI:1917547]	protein_coding	Gcc2	MGI Symbol
ENSMUSG00000024878.9	-0.846327	6.09589	12.2177	0.00047339	0.0259944	ENSMUSG00000024878	COBW domain containing 1 [Source:MGI Symbol;Acc:MGI:2385089]	protein_coding	Cbwd1	MGI Symbol
ENSMUSG00000064179.13	-2.95292	2.80929	12.1838	0.00048207	0.0262904	ENSMUSG00000064179	troponin T1, skeletal, slow [Source:MGI Symbol;Acc:MGI:1333868]	protein_coding	Tnnt1	MGI Symbol
ENSMUSG00000029993.16	0.739116	7.3804	12.1678	0.000486206	0.0262904	ENSMUSG00000029993	NFU1 iron-sulfur cluster scaffold [Source:MGI Symbol;Acc:MGI:1913290]	protein_coding	Nfu1	MGI Symbol
ENSMUSG00000032026.7	-0.746487	7.00806	12.1574	0.000488944	0.0262904	ENSMUSG00000032026	RNA exonuclease 2 [Source:MGI Symbol;Acc:MGI:1888981]	protein_coding	Rexo2	MGI Symbol
ENSMUSG00000020660.6	3.48789	1.73329	12.1555	0.000489421	0.0262904	ENSMUSG00000020660	pro-opiomelanocortin-alpha [Source:MGI Symbol;Acc:MGI:97742]	protein_coding	Pomc	MGI Symbol
ENSMUSG00000043445.7	1.06274	5.1353	12.1304	0.00049606	0.0264011	ENSMUSG00000043445	phosphoglycolate phosphatase [Source:MGI Symbol;Acc:MGI:1914328]	protein_coding	Pgp	MGI Symbol
ENSMUSG00000025204.10	-0.885815	8.24512	12.1275	0.000496824	0.0264011	ENSMUSG00000025204	NADH:ubiquinone oxidoreductase subunit B8 [Source:MGI Symbol;Acc:MGI:1914514]	protein_coding	Ndufb8	MGI Symbol
ENSMUSG00000025198.16	-1.06034	5.31356	12.0346	0.000522227	0.0275513	ENSMUSG00000025198	ER lipid raft associated 1 [Source:MGI Symbol;Acc:MGI:2387613]	protein_coding	Erlin1	MGI Symbol
ENSMUSG00000014633.15	0.690935	5.66945	12.0101	0.000529141	0.0275513	ENSMUSG00000014633	COX assembly mitochondrial protein 2 [Source:MGI Symbol;Acc:MGI:1913781]	protein_coding	Cmc2	MGI Symbol
ENSMUSG00000061111.8	0.977174	6.20166	12.0027	0.000531236	0.0275513	ENSMUSG00000061111	MAPK regulated corepressor interacting protein 1 [Source:MGI Symbol;Acc:MGI:2384752]	protein_coding	Mcrip1	MGI Symbol
ENSMUSG00000086384.1	1.99911	3.35046	12.0012	0.000531662	0.0275513	ENSMUSG00000086384	barrier to autointegration factor 2, opposite strand [Source:MGI Symbol;Acc:MGI:3650982]	antisense	Banf2os	MGI Symbol
ENSMUSG00000024795.11	-0.87627	7.14146	11.9986	0.000532406	0.0275513	ENSMUSG00000024795	kinesin family member 20B [Source:MGI Symbol;Acc:MGI:2444576]	protein_coding	Kif20b	MGI Symbol
ENSMUSG00000018593.13	-4.08482	1.82293	11.9227	0.000554534	0.0285469	ENSMUSG00000018593	secreted acidic cysteine rich glycoprotein [Source:MGI Symbol;Acc:MGI:98373]	protein_coding	Sparc	MGI Symbol
ENSMUSG00000039254.16	-1.1345	4.441	11.8998	0.000561414	0.0287514	ENSMUSG00000039254	protein-O-mannosyltransferase 1 [Source:MGI Symbol;Acc:MGI:2138994]	protein_coding	Pomt1	MGI Symbol
ENSMUSG00000070167.1	-1.76111	6.47899	11.8877	0.000565051	0.0287885	ENSMUSG00000070167	small nucleolar RNA, H/ACA box 57 [Source:MGI Symbol;Acc:MGI:5455599]	snoRNA	Snora57	MGI Symbol
ENSMUSG00000076550.3	-4.41672	1.30329	11.8781	0.000567993	0.02879	ENSMUSG00000076550	immunoglobulin kappa variable 4-63 [Source:MGI Symbol;Acc:MGI:3645235]	IG_V_gene	Igkv4-63	MGI Symbol
ENSMUSG00000045672.15	-3.41777	1.26609	11.8395	0.000579867	0.0291675	ENSMUSG00000045672	collagen, type XXVII, alpha 1 [Source:MGI Symbol;Acc:MGI:2672118]	protein_coding	Col27a1	MGI Symbol
ENSMUSG00000074211.4	1.41296	3.65929	11.8269	0.000583826	0.0291675	ENSMUSG00000074211	succinate dehydrogenase complex assembly factor 1 [Source:MGI Symbol;Acc:MGI:1915582]	protein_coding	Sdhaf1	MGI Symbol
ENSMUSG00000074733.14	-0.793457	4.85377	11.8183	0.000586508	0.0291675	ENSMUSG00000074733	zinc finger protein 950 [Source:MGI Symbol;Acc:MGI:2652824]	protein_coding	Zfp950	MGI Symbol
ENSMUSG00000040280.10	-5.23125	2.38587	11.816	0.000587245	0.0291675	ENSMUSG00000040280	Ndufa4, mitochondrial complex associated like 2 [Source:MGI Symbol;Acc:MGI:3039567]	protein_coding	Ndufa4l2	MGI Symbol
ENSMUSG00000044881.7	0.806254	5.07046	11.7741	0.000600621	0.0296827	ENSMUSG00000044881	cytochrome c oxidase assembly factor 4 [Source:MGI Symbol;Acc:MGI:1915435]	protein_coding	Coa4	MGI Symbol
ENSMUSG00000027288.16	-0.831362	6.67521	11.7456	0.000609869	0.0299705	ENSMUSG00000027288	zinc finger protein 106 [Source:MGI Symbol;Acc:MGI:1270153]	protein_coding	Zfp106	MGI Symbol
ENSMUSG00000032604.16	-0.748358	8.03355	11.7376	0.000612509	0.0299705	ENSMUSG00000032604	glutaminyl-tRNA synthetase [Source:MGI Symbol;Acc:MGI:1915851]	protein_coding	Qars	MGI Symbol
ENSMUSG00000040483.15	3.43913	3.349	11.6998	0.000625069	0.0299718	ENSMUSG00000040483	XIAP associated factor 1 [Source:MGI Symbol;Acc:MGI:3772572]	protein_coding	Xaf1	MGI Symbol
ENSMUSG00000041268.17	3.87215	1.8637	11.6994	0.000625207	0.0299718	ENSMUSG00000041268	Dmx-like 2 [Source:MGI Symbol;Acc:MGI:2444630]	protein_coding	Dmxl2	MGI Symbol
ENSMUSG00000021496.12	1.22041	3.97321	11.6983	0.000625574	0.0299718	ENSMUSG00000021496	pterin 4 alpha carbinolamine dehydratase/dimerization cofactor of hepatocyte nuclear factor 1 alpha (TCF1) 2 [Source:MGI Symbol;Acc:MGI:1919812]	protein_coding	Pcbd2	MGI Symbol
ENSMUSG00000042570.14	4.48757	3.60958	11.6823	0.000630975	0.0299718	ENSMUSG00000042570	MIER family member 2 [Source:MGI Symbol;Acc:MGI:1917677]	protein_coding	Mier2	MGI Symbol
ENSMUSG00000059486.11	0.980496	4.88525	11.6798	0.000631819	0.0299718	ENSMUSG00000059486	kelch repeat and BTB (POZ) domain containing 2 [Source:MGI Symbol;Acc:MGI:2384811]	protein_coding	Kbtbd2	MGI Symbol
ENSMUSG00000020697.16	1.10073	3.73238	11.6675	0.000635997	0.0299718	ENSMUSG00000020697	ligase III, DNA, ATP-dependent [Source:MGI Symbol;Acc:MGI:109152]	protein_coding	Lig3	MGI Symbol
ENSMUSG00000097194.2	1.67565	3.0045	11.6591	0.000638885	0.0299718	ENSMUSG00000097194	RIKEN cDNA 9330175E14 gene [Source:MGI Symbol;Acc:MGI:2443913]	lincRNA	9330175E14Rik	MGI Symbol
ENSMUSG00000040699.13	1.8577	5.92129	11.6561	0.00063992	0.0299718	ENSMUSG00000040699	LIM domain containing 2 [Source:MGI Symbol;Acc:MGI:1915053]	protein_coding	Limd2	MGI Symbol
ENSMUSG00000020641.16	3.47717	4.42519	11.6548	0.000640378	0.0299718	ENSMUSG00000020641	radical S-adenosyl methionine domain containing 2 [Source:MGI Symbol;Acc:MGI:1929628]	protein_coding	Rsad2	MGI Symbol
ENSMUSG00000024958.13	-2.63946	1.34019	11.6476	0.00064286	0.0299718	ENSMUSG00000024958	G protein-coupled receptor 137 [Source:MGI Symbol;Acc:MGI:2147529]	protein_coding	Gpr137	MGI Symbol
ENSMUSG00000024660.9	-1.00502	6.12056	11.6031	0.000658435	0.0304003	ENSMUSG00000024660	inner centromere protein [Source:MGI Symbol;Acc:MGI:1313288]	protein_coding	Incenp	MGI Symbol
ENSMUSG00000040247.6	-0.900357	7.03669	11.5896	0.00066321	0.0304003	ENSMUSG00000040247	TBC1 domain family, member 10c [Source:MGI Symbol;Acc:MGI:1922072]	protein_coding	Tbc1d10c	MGI Symbol
ENSMUSG00000065100.1	-1.96579	3.9182	11.5812	0.00066622	0.0304003	ENSMUSG00000065100	predicted gene, 26132 [Source:MGI Symbol;Acc:MGI:5455909]	snoRNA	Gm26132	MGI Symbol
ENSMUSG00000026600.12	-3.38473	1.20776	11.578	0.000667354	0.0304003	ENSMUSG00000026600	sterol O-acyltransferase 1 [Source:MGI Symbol;Acc:MGI:104665]	protein_coding	Soat1	MGI Symbol
ENSMUSG00000022439.9	1.00448	7.29853	11.5778	0.000667429	0.0304003	ENSMUSG00000022439	parvin, gamma [Source:MGI Symbol;Acc:MGI:2158329]	protein_coding	Parvg	MGI Symbol
ENSMUSG00000022747.17	-2.06265	5.4331	11.5609	0.000673545	0.0304189	ENSMUSG00000022747	ST3 beta-galactoside alpha-2,3-sialyltransferase 6 [Source:MGI Symbol;Acc:MGI:1888707]	protein_coding	St3gal6	MGI Symbol
ENSMUSG00000036067.12	1.69193	3.94317	11.5546	0.000675802	0.0304189	ENSMUSG00000036067	solute carrier family 2 (facilitated glucose transporter), member 6 [Source:MGI Symbol;Acc:MGI:2443286]	protein_coding	Slc2a6	MGI Symbol
ENSMUSG00000029992.14	0.978223	4.78743	11.5477	0.000678332	0.0304189	ENSMUSG00000029992	glutamine fructose-6-phosphate transaminase 1 [Source:MGI Symbol;Acc:MGI:95698]	protein_coding	Gfpt1	MGI Symbol
ENSMUSG00000018166.8	-2.63434	3.64711	11.5427	0.000680147	0.0304189	ENSMUSG00000018166	erb-b2 receptor tyrosine kinase 3 [Source:MGI Symbol;Acc:MGI:95411]	protein_coding	Erbb3	MGI Symbol
ENSMUSG00000022876.18	3.2248	2.45138	11.4948	0.000697902	0.0310724	ENSMUSG00000022876	SAM domain, SH3 domain and nuclear localization signals, 1 [Source:MGI Symbol;Acc:MGI:1914992]	protein_coding	Samsn1	MGI Symbol
ENSMUSG00000032463.10	-0.871588	5.89569	11.4538	0.000713469	0.0315095	ENSMUSG00000032463	Fas apoptotic inhibitory molecule [Source:MGI Symbol;Acc:MGI:1344387]	protein_coding	Faim	MGI Symbol
ENSMUSG00000027472.14	0.730799	7.55979	11.4522	0.000714097	0.0315095	ENSMUSG00000027472	p53 and DNA damage regulated 1 [Source:MGI Symbol;Acc:MGI:1915809]	protein_coding	Pdrg1	MGI Symbol
ENSMUSG00000025647.16	1.43653	5.76871	11.443	0.000717639	0.0315251	ENSMUSG00000025647	shisa family member 5 [Source:MGI Symbol;Acc:MGI:1915044]	protein_coding	Shisa5	MGI Symbol
ENSMUSG00000024792.9	-0.89809	4.48873	11.4322	0.000721818	0.0315684	ENSMUSG00000024792	zinc finger like protein 1 [Source:MGI Symbol;Acc:MGI:1891017]	protein_coding	Zfpl1	MGI Symbol
ENSMUSG00000040296.15	1.86383	3.90074	11.4099	0.000730537	0.0318089	ENSMUSG00000040296	DEAD (Asp-Glu-Ala-Asp) box polypeptide 58 [Source:MGI Symbol;Acc:MGI:2442858]	protein_coding	Ddx58	MGI Symbol
ENSMUSG00000059689.15	0.714186	6.22221	11.3937	0.000736951	0.0319475	ENSMUSG00000059689	zinc finger protein 637 [Source:MGI Symbol;Acc:MGI:2448537]	protein_coding	Zfp637	MGI Symbol
ENSMUSG00000025792.9	1.07693	4.32909	11.2778	0.000784382	0.0336354	ENSMUSG00000025792	solute carrier family 25 (mitochondrial carrier, dicarboxylate transporter), member 10 [Source:MGI Symbol;Acc:MGI:1353497]	protein_coding	Slc25a10	MGI Symbol
ENSMUSG00000087968.1	-2.84938	1.72859	11.273	0.000786414	0.0336354	ENSMUSG00000087968	predicted gene, 25395 [Source:MGI Symbol;Acc:MGI:5455172]	scaRNA	Gm25395	MGI Symbol
ENSMUSG00000057058.16	2.75037	4.30639	11.2611	0.000791464	0.0336354	ENSMUSG00000057058	src family associated phosphoprotein 1 [Source:MGI Symbol;Acc:MGI:1925723]	protein_coding	Skap1	MGI Symbol
ENSMUSG00000024837.15	-4.61613	2.39858	11.2499	0.000796255	0.0336354	ENSMUSG00000024837	doublesex and mab-3 related transcription factor 1 [Source:MGI Symbol;Acc:MGI:1354733]	protein_coding	Dmrt1	MGI Symbol
ENSMUSG00000100029.1	-2.44779	3.25648	11.2475	0.000797315	0.0336354	ENSMUSG00000100029	DNA segment, Chr 7, ERATO Doi 128, expressed [Source:MGI Symbol;Acc:MGI:1098716]	lincRNA	D7Ertd128e	MGI Symbol
ENSMUSG00000034430.16	2.14859	2.65485	11.2413	0.000799971	0.0336354	ENSMUSG00000034430	ZXD family zinc finger C [Source:MGI Symbol;Acc:MGI:1933108]	protein_coding	Zxdc	MGI Symbol
ENSMUSG00000025245.14	-1.20103	3.5485	11.24	0.000800522	0.0336354	ENSMUSG00000025245	leucine zipper transcription factor-like 1 [Source:MGI Symbol;Acc:MGI:1934860]	protein_coding	Lztfl1	MGI Symbol
ENSMUSG00000020069.16	-1.08076	4.86131	11.234	0.000803111	0.0336354	ENSMUSG00000020069	heterogeneous nuclear ribonucleoprotein H3 [Source:MGI Symbol;Acc:MGI:1926462]	protein_coding	Hnrnph3	MGI Symbol
ENSMUSG00000027593.15	0.962967	5.95447	11.2172	0.000810434	0.0337988	ENSMUSG00000027593	hnRNP-associated with lethal yellow [Source:MGI Symbol;Acc:MGI:97850]	protein_coding	Raly	MGI Symbol
ENSMUSG00000052539.15	-2.90336	1.55346	11.2015	0.000817294	0.0338076	ENSMUSG00000052539	membrane associated guanylate kinase, WW and PDZ domain containing 3 [Source:MGI Symbol;Acc:MGI:1923484]	protein_coding	Magi3	MGI Symbol
ENSMUSG00000024911.7	-0.908052	5.75521	11.1944	0.000820455	0.0338076	ENSMUSG00000024911	fibroblast growth factor (acidic) intracellular binding protein [Source:MGI Symbol;Acc:MGI:1926233]	protein_coding	Fibp	MGI Symbol
ENSMUSG00000071528.4	-0.83104	9.14372	11.186	0.000824175	0.0338076	ENSMUSG00000071528	ATP synthase membrane subunit DAPIT [Source:MGI Symbol;Acc:MGI:1891435]	protein_coding	Atp5md	MGI Symbol
ENSMUSG00000037321.17	1.58302	4.12407	11.1856	0.000824325	0.0338076	ENSMUSG00000037321	transporter 1, ATP-binding cassette, sub-family B (MDR/TAP) [Source:MGI Symbol;Acc:MGI:98483]	protein_coding	Tap1	MGI Symbol
ENSMUSG00000063145.10	-3.56428	1.25697	11.1756	0.000828787	0.0338501	ENSMUSG00000063145	Bardet-Biedl syndrome 5 (human) [Source:MGI Symbol;Acc:MGI:1919819]	protein_coding	Bbs5	MGI Symbol
ENSMUSG00000053729.4	-2.11003	3.85048	11.1615	0.000835108	0.0339276	ENSMUSG00000053729	serine protease inhibitor, Kazal type-like [Source:MGI Symbol;Acc:MGI:1924674]	protein_coding	Spinkl	MGI Symbol
ENSMUSG00000056671.7	-6.70258	2.47697	11.156	0.000837623	0.0339276	ENSMUSG00000056671	PRELI domain containing 2 [Source:MGI Symbol;Acc:MGI:1924869]	protein_coding	Prelid2	MGI Symbol
ENSMUSG00000031337.16	-3.26581	2.09152	11.1485	0.000840981	0.0339276	ENSMUSG00000031337	X-linked myotubular myopathy gene 1 [Source:MGI Symbol;Acc:MGI:1099452]	protein_coding	Mtm1	MGI Symbol
ENSMUSG00000059363.10	-0.848332	5.81732	11.1391	0.000845282	0.0339625	ENSMUSG00000059363	frataxin [Source:MGI Symbol;Acc:MGI:1096879]	protein_coding	Fxn	MGI Symbol
ENSMUSG00000034108.6	-0.635369	6.92937	11.1145	0.000856545	0.0341395	ENSMUSG00000034108	copper chaperone for superoxide dismutase [Source:MGI Symbol;Acc:MGI:1333783]	protein_coding	Ccs	MGI Symbol
ENSMUSG00000016495.12	-0.843299	7.00074	11.1144	0.000856596	0.0341395	ENSMUSG00000016495	plasminogen receptor, C-terminal lysine transmembrane protein [Source:MGI Symbol;Acc:MGI:1915009]	protein_coding	Plgrkt	MGI Symbol
ENSMUSG00000004110.17	3.77527	0.950811	11.0625	0.000880893	0.0349669	ENSMUSG00000004110	calcium channel, voltage-dependent, R type, alpha 1E subunit [Source:MGI Symbol;Acc:MGI:106217]	protein_coding	Cacna1e	MGI Symbol
ENSMUSG00000004665.10	-1.99457	3.02113	11.0486	0.000887557	0.0350905	ENSMUSG00000004665	calponin 2 [Source:MGI Symbol;Acc:MGI:105093]	protein_coding	Cnn2	MGI Symbol
ENSMUSG00000034855.13	3.2285	2.55086	10.9846	0.000918696	0.0361308	ENSMUSG00000034855	chemokine (C-X-C motif) ligand 10 [Source:MGI Symbol;Acc:MGI:1352450]	protein_coding	Cxcl10	MGI Symbol
ENSMUSG00000024732.7	-0.915475	5.59404	10.9762	0.00092287	0.0361308	ENSMUSG00000024732	coiled-coil domain containing 86 [Source:MGI Symbol;Acc:MGI:1277220]	protein_coding	Ccdc86	MGI Symbol
ENSMUSG00000021488.8	-0.990193	5.06342	10.9659	0.000928038	0.0361308	ENSMUSG00000021488	nuclear receptor-binding SET-domain protein 1 [Source:MGI Symbol;Acc:MGI:1276545]	protein_coding	Nsd1	MGI Symbol
ENSMUSG00000031939.16	-0.719126	8.62686	10.965	0.000928493	0.0361308	ENSMUSG00000031939	TATA-box binding protein associated factor, RNA polymerase I, D [Source:MGI Symbol;Acc:MGI:1922566]	protein_coding	Taf1d	MGI Symbol
ENSMUSG00000075184.3	-3.30605	0.926292	10.9394	0.000941416	0.03649	ENSMUSG00000075184	RIKEN cDNA F930017D23 gene [Source:MGI Symbol;Acc:MGI:3822538]	lincRNA	F930017D23Rik	MGI Symbol
ENSMUSG00000073412.6	2.19485	2.38476	10.8715	0.000976538	0.0377035	ENSMUSG00000073412	leukocyte specific transcript 1 [Source:MGI Symbol;Acc:MGI:1096324]	protein_coding	Lst1	MGI Symbol
ENSMUSG00000021222.9	0.86701	4.88762	10.8361	0.000995377	0.0381767	ENSMUSG00000021222	DDB1 and CUL4 associated factor 4 [Source:MGI Symbol;Acc:MGI:1921078]	protein_coding	Dcaf4	MGI Symbol
ENSMUSG00000018008.8	1.30038	4.61905	10.834	0.000996518	0.0381767	ENSMUSG00000018008	cytohesin 4 [Source:MGI Symbol;Acc:MGI:2441702]	protein_coding	Cyth4	MGI Symbol
ENSMUSG00000015668.13	0.813915	5.97647	10.7815	0.00102519	0.0391237	ENSMUSG00000015668	PDZ domain containing 11 [Source:MGI Symbol;Acc:MGI:1919871]	protein_coding	Pdzd11	MGI Symbol
ENSMUSG00000045098.19	-1.23572	3.83082	10.7697	0.00103176	0.0391888	ENSMUSG00000045098	lysine methyltransferase 5B [Source:MGI Symbol;Acc:MGI:2444557]	protein_coding	Kmt5b	MGI Symbol
ENSMUSG00000026484.13	0.674312	5.63382	10.7608	0.0010367	0.0391888	ENSMUSG00000026484	ring finger protein 2 [Source:MGI Symbol;Acc:MGI:1101759]	protein_coding	Rnf2	MGI Symbol
ENSMUSG00000114698.1	-3.03585	1.0889	10.7571	0.0010388	0.0391888	ENSMUSG00000114698	ribosomal protein L31, pseudogene 3 [Source:MGI Symbol;Acc:MGI:3644189]	processed_pseudogene	Rpl31-ps3	MGI Symbol
ENSMUSG00000024941.9	-0.94367	4.15861	10.7388	0.00104914	0.0394286	ENSMUSG00000024941	SCY1-like 1 (S. cerevisiae) [Source:MGI Symbol;Acc:MGI:1931787]	protein_coding	Scyl1	MGI Symbol
ENSMUSG00000097994.1	-2.17374	2.32123	10.7092	0.00106607	0.039913	ENSMUSG00000097994	predicted gene, 26982 [Source:MGI Symbol;Acc:MGI:5504097]	antisense	Gm26982	MGI Symbol
ENSMUSG00000017176.17	1.13288	4.69318	10.6978	0.00107265	0.0400078	ENSMUSG00000017176	5'-nucleotidase, cytosolic IIIB [Source:MGI Symbol;Acc:MGI:1915356]	protein_coding	Nt5c3b	MGI Symbol
ENSMUSG00000047631.4	1.54586	3.12963	10.6802	0.00108288	0.0402374	ENSMUSG00000047631	apolipoprotein F [Source:MGI Symbol;Acc:MGI:104539]	protein_coding	Apof	MGI Symbol
ENSMUSG00000039873.4	1.40338	3.38976	10.6632	0.00109289	0.0404573	ENSMUSG00000039873	neuralized E3 ubiquitin protein ligase 2 [Source:MGI Symbol;Acc:MGI:3043305]	protein_coding	Neurl2	MGI Symbol
ENSMUSG00000024963.12	-1.47102	2.85476	10.6514	0.00109985	0.0404747	ENSMUSG00000024963	DnaJ heat shock protein family (Hsp40) member C4 [Source:MGI Symbol;Acc:MGI:1927346]	protein_coding	Dnajc4	MGI Symbol
ENSMUSG00000049232.3	1.21857	3.7942	10.6486	0.00110155	0.0404747	ENSMUSG00000049232	tigger transposable element derived 2 [Source:MGI Symbol;Acc:MGI:1915390]	protein_coding	Tigd2	MGI Symbol
ENSMUSG00000094796.2	2.94171	2.43967	10.6326	0.00111112	0.0406097	ENSMUSG00000094796	cDNA sequence BC147527 [Source:MGI Symbol;Acc:MGI:4840510]	protein_coding	BC147527	MGI Symbol
ENSMUSG00000044948.17	2.41591	4.86749	10.6287	0.00111344	0.0406097	ENSMUSG00000044948	cilia and flagella associated protein 43 [Source:MGI Symbol;Acc:MGI:1289258]	protein_coding	Cfap43	MGI Symbol
ENSMUSG00000021136.13	3.51966	4.85794	10.6186	0.00111953	0.0406754	ENSMUSG00000021136	SPARC related modular calcium binding 1 [Source:MGI Symbol;Acc:MGI:1929878]	protein_coding	Smoc1	MGI Symbol
ENSMUSG00000026730.12	0.882188	4.13754	10.6122	0.00112347	0.0406754	ENSMUSG00000026730	phosphotriesterase related [Source:MGI Symbol;Acc:MGI:107372]	protein_coding	Pter	MGI Symbol
ENSMUSG00000030921.17	2.31743	4.34307	10.5707	0.00114897	0.0413559	ENSMUSG00000030921	tripartite motif-containing 30A [Source:MGI Symbol;Acc:MGI:98178]	protein_coding	Trim30a	MGI Symbol
ENSMUSG00000078919.10	-1.07239	4.31231	10.568	0.00115063	0.0413559	ENSMUSG00000078919	dolichol-phosphate (beta-D) mannosyltransferase 1 [Source:MGI Symbol;Acc:MGI:1330239]	protein_coding	Dpm1	MGI Symbol
ENSMUSG00000020712.11	1.01392	5.69437	10.5243	0.00117813	0.0421186	ENSMUSG00000020712	testicular cell adhesion molecule 1 [Source:MGI Symbol;Acc:MGI:1923120]	protein_coding	Tcam1	MGI Symbol
ENSMUSG00000021497.10	-1.20599	3.83347	10.5112	0.00118651	0.0421186	ENSMUSG00000021497	thioredoxin domain containing 15 [Source:MGI Symbol;Acc:MGI:1916922]	protein_coding	Txndc15	MGI Symbol
ENSMUSG00000020612.16	0.704015	8.17764	10.5097	0.00118749	0.0421186	ENSMUSG00000020612	protein kinase, cAMP dependent regulatory, type I, alpha [Source:MGI Symbol;Acc:MGI:104878]	protein_coding	Prkar1a	MGI Symbol
ENSMUSG00000055401.14	1.11833	4.06971	10.5075	0.0011889	0.0421186	ENSMUSG00000055401	F-box protein 6 [Source:MGI Symbol;Acc:MGI:1354743]	protein_coding	Fbxo6	MGI Symbol
ENSMUSG00000056201.8	-0.715863	8.15501	10.4847	0.00120369	0.0424901	ENSMUSG00000056201	cofilin 1, non-muscle [Source:MGI Symbol;Acc:MGI:101757]	protein_coding	Cfl1	MGI Symbol
ENSMUSG00000000787.12	-0.854237	7.15883	10.4548	0.00122334	0.0430302	ENSMUSG00000000787	DEAD/H (Asp-Glu-Ala-Asp/His) box polypeptide 3, X-linked [Source:MGI Symbol;Acc:MGI:103064]	protein_coding	Ddx3x	MGI Symbol
ENSMUSG00000104927.1	-2.92695	3.69649	10.4304	0.00123958	0.043447	ENSMUSG00000104927	predicted gene 43388 [Source:MGI Symbol;Acc:MGI:5663525]	lincRNA	Gm43388	MGI Symbol
ENSMUSG00000006411.12	2.73076	1.62839	10.3855	0.0012701	0.0442191	ENSMUSG00000006411	nectin cell adhesion molecule 4 [Source:MGI Symbol;Acc:MGI:1918990]	protein_coding	Nectin4	MGI Symbol
ENSMUSG00000027981.14	-1.08297	3.79372	10.3848	0.00127056	0.0442191	ENSMUSG00000027981	RNA-binding region (RNP1, RRM) containing 3 [Source:MGI Symbol;Acc:MGI:1914475]	protein_coding	Rnpc3	MGI Symbol
ENSMUSG00000041440.18	-1.65318	2.86241	10.3777	0.00127546	0.0442262	ENSMUSG00000041440	glycerol kinase 5 (putative) [Source:MGI Symbol;Acc:MGI:2443336]	protein_coding	Gk5	MGI Symbol
ENSMUSG00000033854.10	1.03779	4.16316	10.3716	0.00127971	0.0442262	ENSMUSG00000033854	potassium channel, subfamily K, member 10 [Source:MGI Symbol;Acc:MGI:1919508]	protein_coding	Kcnk10	MGI Symbol
ENSMUSG00000032187.16	-1.04527	8.44836	10.3359	0.00130466	0.0449311	ENSMUSG00000032187	SWI/SNF related, matrix associated, actin dependent regulator of chromatin, subfamily a, member 4 [Source:MGI Symbol;Acc:MGI:88192]	protein_coding	Smarca4	MGI Symbol
ENSMUSG00000066877.11	2.98233	1.63048	10.3175	0.00131778	0.0452253	ENSMUSG00000066877	non-catalytic region of tyrosine kinase adaptor protein 2 [Source:MGI Symbol;Acc:MGI:1306821]	protein_coding	Nck2	MGI Symbol
ENSMUSG00000021703.9	-1.17798	4.15028	10.2944	0.00133436	0.0456362	ENSMUSG00000021703	serine incorporator 5 [Source:MGI Symbol;Acc:MGI:2444223]	protein_coding	Serinc5	MGI Symbol
ENSMUSG00000040877.16	1.3293	2.64168	10.2693	0.00135261	0.0461006	ENSMUSG00000040877	WD repeat domain 25 [Source:MGI Symbol;Acc:MGI:3045255]	protein_coding	Wdr25	MGI Symbol
ENSMUSG00000020736.12	0.732408	6.75096	10.2485	0.00136799	0.0463808	ENSMUSG00000020736	5',3'-nucleotidase, cytosolic [Source:MGI Symbol;Acc:MGI:1354954]	protein_coding	Nt5c	MGI Symbol
ENSMUSG00000042389.13	0.699437	5.24016	10.2455	0.00137021	0.0463808	ENSMUSG00000042389	tRNA splicing endonuclease subunit 2 [Source:MGI Symbol;Acc:MGI:2141599]	protein_coding	Tsen2	MGI Symbol
ENSMUSG00000031657.16	1.61091	5.06852	10.2357	0.00137751	0.0464688	ENSMUSG00000031657	HEAT repeat containing 3 [Source:MGI Symbol;Acc:MGI:2444491]	protein_coding	Heatr3	MGI Symbol
ENSMUSG00000098383.1	-3.56673	2.2533	10.2221	0.00138764	0.0466512	ENSMUSG00000098383	predicted gene 27197 [Source:MGI Symbol;Acc:MGI:5521040]	antisense	Gm27197	MGI Symbol
ENSMUSG00000105837.4	-1.93329	2.43448	10.179	0.00142053	0.0471785	ENSMUSG00000105837	predicted gene, 35986 [Source:MGI Symbol;Acc:MGI:5595145]	antisense	Gm35986	MGI Symbol
ENSMUSG00000003161.15	0.813796	6.46329	10.1715	0.00142632	0.0471785	ENSMUSG00000003161	sorcin [Source:MGI Symbol;Acc:MGI:98419]	protein_coding	Sri	MGI Symbol
ENSMUSG00000026678.10	-4.17813	0.724278	10.1673	0.0014295	0.0471785	ENSMUSG00000026678	regulator of G-protein signaling 5 [Source:MGI Symbol;Acc:MGI:1098434]	protein_coding	Rgs5	MGI Symbol
ENSMUSG00000026213.15	0.964593	3.88566	10.1638	0.00143229	0.0471785	ENSMUSG00000026213	serine/threonine kinase 11 interacting protein [Source:MGI Symbol;Acc:MGI:1918978]	protein_coding	Stk11ip	MGI Symbol
ENSMUSG00000015542.17	0.816924	4.93656	10.152	0.00144141	0.0471785	ENSMUSG00000015542	N-acetyltransferase 9 (GCN5-related, putative) [Source:MGI Symbol;Acc:MGI:1913426]	protein_coding	Nat9	MGI Symbol
ENSMUSG00000046230.11	-1.04407	5.05151	10.1474	0.00144507	0.0471785	ENSMUSG00000046230	vacuolar protein sorting 13A [Source:MGI Symbol;Acc:MGI:2444304]	protein_coding	Vps13a	MGI Symbol
ENSMUSG00000076430.1	-2.92664	2.0452	10.1442	0.00144757	0.0471785	ENSMUSG00000076430	HUS1 checkpoint clamp component B [Source:MGI Symbol;Acc:MGI:2671003]	protein_coding	Hus1b	MGI Symbol
ENSMUSG00000024914.16	-0.82265	4.9332	10.1409	0.00145014	0.0471785	ENSMUSG00000024914	Dr1 associated protein 1 (negative cofactor 2 alpha) [Source:MGI Symbol;Acc:MGI:1913806]	protein_coding	Drap1	MGI Symbol
ENSMUSG00000024892.17	-1.23311	3.57447	10.1398	0.00145106	0.0471785	ENSMUSG00000024892	pyruvate carboxylase [Source:MGI Symbol;Acc:MGI:97520]	protein_coding	Pcx	MGI Symbol
ENSMUSG00000000244.17	0.897246	7.38324	10.1371	0.00145317	0.0471785	ENSMUSG00000000244	tetraspanin 32 [Source:MGI Symbol;Acc:MGI:1350360]	protein_coding	Tspan32	MGI Symbol
ENSMUSG00000079547.4	2.26689	2.87969	10.131	0.00145798	0.0471785	ENSMUSG00000079547	histocompatibility 2, class II, locus Mb1 [Source:MGI Symbol;Acc:MGI:95922]	protein_coding	H2-DMb1	MGI Symbol
ENSMUSG00000109511.1	0.607017	6.44598	10.1268	0.00146131	0.0471785	ENSMUSG00000109511	nucleoporin 62 [Source:MGI Symbol;Acc:MGI:1351500]	protein_coding	Nup62	MGI Symbol
ENSMUSG00000037972.7	-1.50558	3.10847	10.1217	0.00146538	0.0471785	ENSMUSG00000037972	stannin [Source:MGI Symbol;Acc:MGI:1276549]	protein_coding	Snn	MGI Symbol
ENSMUSG00000028842.15	-1.39956	3.03108	10.0991	0.00148341	0.0475804	ENSMUSG00000028842	argonaute RISC catalytic subunit 3 [Source:MGI Symbol;Acc:MGI:2446634]	protein_coding	Ago3	MGI Symbol
ENSMUSG00000070327.14	2.30868	3.67761	10.0901	0.00149068	0.0475804	ENSMUSG00000070327	ring finger protein 213 [Source:MGI Symbol;Acc:MGI:1289196]	protein_coding	Rnf213	MGI Symbol
ENSMUSG00000020003.16	0.848877	4.06533	10.0881	0.0014923	0.0475804	ENSMUSG00000020003	peroxisomal biogenesis factor 7 [Source:MGI Symbol;Acc:MGI:1321392]	protein_coding	Pex7	MGI Symbol
ENSMUSG00000027478.15	1.49537	2.69924	10.0802	0.00149871	0.047631	ENSMUSG00000027478	DNA methyltransferase 3B [Source:MGI Symbol;Acc:MGI:1261819]	protein_coding	Dnmt3b	MGI Symbol
ENSMUSG00000023830.14	3.06439	2.33917	10.071	0.00150618	0.0477149	ENSMUSG00000023830	insulin-like growth factor 2 receptor [Source:MGI Symbol;Acc:MGI:96435]	protein_coding	Igf2r	MGI Symbol
ENSMUSG00000029686.15	0.595571	6.46274	10.0633	0.00151255	0.0477636	ENSMUSG00000029686	cullin 1 [Source:MGI Symbol;Acc:MGI:1349658]	protein_coding	Cul1	MGI Symbol
ENSMUSG00000000743.9	0.673425	5.26737	10.0523	0.00152154	0.0478946	ENSMUSG00000000743	charged multivesicular body protein 1A [Source:MGI Symbol;Acc:MGI:1920159]	protein_coding	Chmp1a	MGI Symbol
ENSMUSG00000038622.8	0.942398	4.11286	10.0429	0.00152933	0.0479871	ENSMUSG00000038622	mediator complex subunit 30 [Source:MGI Symbol;Acc:MGI:1917040]	protein_coding	Med30	MGI Symbol
ENSMUSG00000019579.13	0.622952	7.3612	10.024	0.00154512	0.0481845	ENSMUSG00000019579	myeloid derived growth factor [Source:MGI Symbol;Acc:MGI:2156020]	protein_coding	Mydgf	MGI Symbol
ENSMUSG00000046718.8	1.04708	6.65178	10.0237	0.00154538	0.0481845	ENSMUSG00000046718	bone marrow stromal cell antigen 2 [Source:MGI Symbol;Acc:MGI:1916800]	protein_coding	Bst2	MGI Symbol
ENSMUSG00000058135.12	2.21051	4.37882	10.0011	0.00156444	0.0485304	ENSMUSG00000058135	glutathione S-transferase, mu 1 [Source:MGI Symbol;Acc:MGI:95860]	protein_coding	Gstm1	MGI Symbol
ENSMUSG00000054226.13	0.635881	6.17739	9.99896	0.00156629	0.0485304	ENSMUSG00000054226	Tp53rk binding protein [Source:MGI Symbol;Acc:MGI:1917036]	protein_coding	Tprkb	MGI Symbol
ENSMUSG00000002043.17	0.647463	7.1409	9.96933	0.00159169	0.0489511	ENSMUSG00000002043	trafficking protein particle complex 6A [Source:MGI Symbol;Acc:MGI:1914341]	protein_coding	Trappc6a	MGI Symbol
ENSMUSG00000032121.9	3.59966	1.55791	9.95691	0.00160247	0.0489511	ENSMUSG00000032121	transmembrane protein 218 [Source:MGI Symbol;Acc:MGI:1913529]	protein_coding	Tmem218	MGI Symbol
ENSMUSG00000064999.1	-2.08771	1.43463	9.9526	0.00160622	0.0489511	ENSMUSG00000064999	predicted gene, 26035 [Source:MGI Symbol;Acc:MGI:5455812]	misc_RNA	Gm26035	MGI Symbol
ENSMUSG00000020485.14	-0.682227	7.1697	9.94504	0.00161283	0.0489511	ENSMUSG00000020485	SPT4A, DSIF elongation factor subunit [Source:MGI Symbol;Acc:MGI:107416]	protein_coding	Supt4a	MGI Symbol
ENSMUSG00000020610.17	0.943931	4.82542	9.93913	0.00161802	0.0489511	ENSMUSG00000020610	archaelysin family metallopeptidase 2 [Source:MGI Symbol;Acc:MGI:104837]	protein_coding	Amz2	MGI Symbol
ENSMUSG00000059554.12	0.906388	4.55709	9.92901	0.00162694	0.0489511	ENSMUSG00000059554	coiled-coil domain containing 28A [Source:MGI Symbol;Acc:MGI:2443508]	protein_coding	Ccdc28a	MGI Symbol
ENSMUSG00000022884.16	-0.877723	7.41372	9.92607	0.00162954	0.0489511	ENSMUSG00000022884	eukaryotic translation initiation factor 4A2 [Source:MGI Symbol;Acc:MGI:106906]	protein_coding	Eif4a2	MGI Symbol
ENSMUSG00000038608.15	3.89626	1.15599	9.91857	0.0016362	0.0489511	ENSMUSG00000038608	dedicator of cytokinesis 10 [Source:MGI Symbol;Acc:MGI:2146320]	protein_coding	Dock10	MGI Symbol
ENSMUSG00000040189.18	-1.99416	2.43282	9.91804	0.00163667	0.0489511	ENSMUSG00000040189	coiled-coil domain containing 114 [Source:MGI Symbol;Acc:MGI:2446120]	protein_coding	Ccdc114	MGI Symbol
ENSMUSG00000029404.15	0.663572	6.1567	9.91757	0.00163708	0.0489511	ENSMUSG00000029404	ADP-ribosylation factor-like 6 interacting protein 4 [Source:MGI Symbol;Acc:MGI:1929500]	protein_coding	Arl6ip4	MGI Symbol
ENSMUSG00000035171.9	-0.952752	7.64668	9.91752	0.00163713	0.0489511	ENSMUSG00000035171	RIKEN cDNA 1110059E24 gene [Source:MGI Symbol;Acc:MGI:1913456]	protein_coding	1110059E24Rik	MGI Symbol
ENSMUSG00000017002.14	-1.39738	8.16507	9.91508	0.0016393	0.0489511	ENSMUSG00000017002	secretory leukocyte peptidase inhibitor [Source:MGI Symbol;Acc:MGI:109297]	protein_coding	Slpi	MGI Symbol
ENSMUSG00000087687.3	0.67348	7.56578	9.88253	0.00166856	0.0496747	ENSMUSG00000087687	PET100 homolog [Source:MGI Symbol;Acc:MGI:3615306]	protein_coding	Pet100	MGI Symbol
ENSMUSG00000025154.15	-0.827789	5.48654	9.8745	0.00167585	0.049742	ENSMUSG00000025154	Rho GTPase activating protein 19 [Source:MGI Symbol;Acc:MGI:1918335]	protein_coding	Arhgap19	MGI Symbol
ENSMUSG00000040811.15	1.41686	2.6356	9.86579	0.00168381	0.0498255	ENSMUSG00000040811	echinoderm microtubule associated protein like 2 [Source:MGI Symbol;Acc:MGI:1919455]	protein_coding	Eml2	MGI Symbol
ENSMUSG00000039016.5	-0.739446	8.63403	9.8529	0.00169564	0.0498255	ENSMUSG00000039016	translocase of inner mitochondrial membrane 8B [Source:MGI Symbol;Acc:MGI:1353424]	protein_coding	Timm8b	MGI Symbol
ENSMUSG00000035048.13	-0.661384	8.58282	9.85288	0.00169566	0.0498255	ENSMUSG00000035048	anaphase promoting complex subunit 13 [Source:MGI Symbol;Acc:MGI:1916260]	protein_coding	Anapc13	MGI Symbol
ENSMUSG00000042298.18	-0.762083	6.43184	9.84212	0.00170561	0.0498255	ENSMUSG00000042298	tetratricopeptide repeat domain 19 [Source:MGI Symbol;Acc:MGI:1920045]	protein_coding	Ttc19	MGI Symbol
ENSMUSG00000000078.7	-2.05753	3.01174	9.83592	0.00171136	0.0498255	ENSMUSG00000000078	Kruppel-like factor 6 [Source:MGI Symbol;Acc:MGI:1346318]	protein_coding	Klf6	MGI Symbol
ENSMUSG00000097254.2	-3.09158	2.12239	9.83586	0.00171143	0.0498255	ENSMUSG00000097254	RIKEN cDNA C430042M11 gene [Source:MGI Symbol;Acc:MGI:2443186]	lincRNA	C430042M11Rik	MGI Symbol
ENSMUSG00000064368.1	-0.83668	8.01244	9.83315	0.00171395	0.0498255	ENSMUSG00000064368	mitochondrially encoded NADH dehydrogenase 6 [Source:MGI Symbol;Acc:MGI:102495]	protein_coding	mt-Nd6	MGI Symbol
ENSMUSG00000020766.4	0.794281	7.07197	9.80257	0.00174268	0.0505123	ENSMUSG00000020766	galactokinase 1 [Source:MGI Symbol;Acc:MGI:95730]	protein_coding	Galk1	MGI Symbol
ENSMUSG00000034792.8	-3.06476	2.25882	9.78172	0.00176255	0.0509387	ENSMUSG00000034792	guanine nucleotide binding protein, alpha 15 [Source:MGI Symbol;Acc:MGI:95770]	protein_coding	Gna15	MGI Symbol
ENSMUSG00000014550.14	1.21736	3.8506	9.77099	0.00177287	0.0510423	ENSMUSG00000014550	rabenosyn, RAB effector [Source:MGI Symbol;Acc:MGI:1925537]	protein_coding	Rbsn	MGI Symbol
ENSMUSG00000024800.8	-0.78759	7.90682	9.76727	0.00177646	0.0510423	ENSMUSG00000024800	ribonuclease P/MRP 30 subunit [Source:MGI Symbol;Acc:MGI:1859683]	protein_coding	Rpp30	MGI Symbol
ENSMUSG00000022768.17	1.79514	2.24958	9.7505	0.00179273	0.0513606	ENSMUSG00000022768	coiled-coil domain containing 116 [Source:MGI Symbol;Acc:MGI:1924122]	protein_coding	Ccdc116	MGI Symbol
ENSMUSG00000026576.12	-3.61976	2.03792	9.72485	0.00181793	0.0519029	ENSMUSG00000026576	ATPase, Na+/K+ transporting, beta 1 polypeptide [Source:MGI Symbol;Acc:MGI:88108]	protein_coding	Atp1b1	MGI Symbol
ENSMUSG00000026688.5	-1.80991	2.74594	9.70787	0.00183481	0.0519029	ENSMUSG00000026688	microsomal glutathione S-transferase 3 [Source:MGI Symbol;Acc:MGI:1913697]	protein_coding	Mgst3	MGI Symbol
ENSMUSG00000069874.7	1.84891	1.94731	9.70762	0.00183506	0.0519029	ENSMUSG00000069874	immunity-related GTPase family M member 2 [Source:MGI Symbol;Acc:MGI:1926262]	protein_coding	Irgm2	MGI Symbol
ENSMUSG00000004096.9	-0.678301	9.02828	9.7012	0.00184148	0.0519029	ENSMUSG00000004096	CWC15 spliceosome-associated protein [Source:MGI Symbol;Acc:MGI:1913320]	protein_coding	Cwc15	MGI Symbol
ENSMUSG00000071660.10	-0.788514	6.07302	9.69984	0.00184284	0.0519029	ENSMUSG00000071660	tetratricopeptide repeat domain 9C [Source:MGI Symbol;Acc:MGI:1917637]	protein_coding	Ttc9c	MGI Symbol
ENSMUSG00000072772.3	0.882265	4.42571	9.69951	0.00184317	0.0519029	ENSMUSG00000072772	gene rich cluster, C10 gene [Source:MGI Symbol;Acc:MGI:1315201]	protein_coding	Grcc10	MGI Symbol
ENSMUSG00000039239.14	-2.07847	4.72311	9.69302	0.00184969	0.0519384	ENSMUSG00000039239	transforming growth factor, beta 2 [Source:MGI Symbol;Acc:MGI:98726]	protein_coding	Tgfb2	MGI Symbol
ENSMUSG00000071647.5	-0.879773	4.21196	9.68067	0.00186216	0.0520747	ENSMUSG00000071647	echinoderm microtubule associated protein like 3 [Source:MGI Symbol;Acc:MGI:2387612]	protein_coding	Eml3	MGI Symbol
ENSMUSG00000024999.7	-0.682021	5.89923	9.6778	0.00186508	0.0520747	ENSMUSG00000024999	NOC3 like DNA replication regulator [Source:MGI Symbol;Acc:MGI:1932610]	protein_coding	Noc3l	MGI Symbol
ENSMUSG00000004707.14	1.26111	6.84398	9.66733	0.00187574	0.0521281	ENSMUSG00000004707	lymphocyte antigen 9 [Source:MGI Symbol;Acc:MGI:96885]	protein_coding	Ly9	MGI Symbol
ENSMUSG00000026489.13	1.30457	4.31502	9.66425	0.00187889	0.0521281	ENSMUSG00000026489	coenzyme Q8A [Source:MGI Symbol;Acc:MGI:1914676]	protein_coding	Coq8a	MGI Symbol
ENSMUSG00000037849.8	3.16753	2.91176	9.66041	0.00188282	0.0521281	ENSMUSG00000037849	interferon activated gene 206 [Source:MGI Symbol;Acc:MGI:3646410]	protein_coding	Ifi206	MGI Symbol
ENSMUSG00000030134.11	-1.8571	2.72885	9.61542	0.0019295	0.0532394	ENSMUSG00000030134	RasGEF domain family, member 1A [Source:MGI Symbol;Acc:MGI:1917977]	protein_coding	Rasgef1a	MGI Symbol
ENSMUSG00000032101.6	-2.09705	3.2489	9.61141	0.00193372	0.0532394	ENSMUSG00000032101	DEAD (Asp-Glu-Ala-Asp) box polypeptide 25 [Source:MGI Symbol;Acc:MGI:1353582]	protein_coding	Ddx25	MGI Symbol
ENSMUSG00000025825.12	1.03311	4.39756	9.59413	0.00195201	0.0535935	ENSMUSG00000025825	iron-sulfur cluster assembly enzyme [Source:MGI Symbol;Acc:MGI:1913633]	protein_coding	Iscu	MGI Symbol
ENSMUSG00000027834.15	2.73208	1.98888	9.57677	0.00197054	0.0539525	ENSMUSG00000027834	serine (or cysteine) peptidase inhibitor, clade I, member 1 [Source:MGI Symbol;Acc:MGI:1194506]	protein_coding	Serpini1	MGI Symbol
ENSMUSG00000023330.12	0.77361	6.30199	9.55488	0.00199418	0.0541975	ENSMUSG00000023330	DTW domain containing 1 [Source:MGI Symbol;Acc:MGI:1916435]	protein_coding	Dtwd1	MGI Symbol
ENSMUSG00000041629.7	1.01016	4.10151	9.55348	0.00199571	0.0541975	ENSMUSG00000041629	family with sequence similarity 104, member A [Source:MGI Symbol;Acc:MGI:106351]	protein_coding	Fam104a	MGI Symbol
ENSMUSG00000028470.10	2.75225	2.54342	9.54766	0.00200204	0.0541975	ENSMUSG00000028470	histidine triad nucleotide binding protein 2 [Source:MGI Symbol;Acc:MGI:1916167]	protein_coding	Hint2	MGI Symbol
ENSMUSG00000025077.13	-1.32161	2.40749	9.54693	0.00200284	0.0541975	ENSMUSG00000025077	DNA cross-link repair 1A [Source:MGI Symbol;Acc:MGI:1930042]	protein_coding	Dclre1a	MGI Symbol
ENSMUSG00000033054.7	-0.689679	5.78305	9.54321	0.00200691	0.0541975	ENSMUSG00000033054	nuclear protein in the AT region [Source:MGI Symbol;Acc:MGI:107605]	protein_coding	Npat	MGI Symbol
ENSMUSG00000073573.6	-2.86637	1.45672	9.5257	0.00202615	0.0543813	ENSMUSG00000073573	serine peptidase inhibitor, Kazal type 11 [Source:MGI Symbol;Acc:MGI:3588289]	protein_coding	Spink11	MGI Symbol
ENSMUSG00000024661.7	-0.7287	11.29	9.52212	0.0020301	0.0543813	ENSMUSG00000024661	ferritin heavy polypeptide 1 [Source:MGI Symbol;Acc:MGI:95588]	protein_coding	Fth1	MGI Symbol
ENSMUSG00000015289.4	0.716093	6.8128	9.52201	0.00203022	0.0543813	ENSMUSG00000015289	L antigen family, member 3 [Source:MGI Symbol;Acc:MGI:1913442]	protein_coding	Lage3	MGI Symbol
ENSMUSG00000026189.13	0.874286	5.25787	9.51573	0.00203718	0.0544201	ENSMUSG00000026189	peroxisomal trans-2-enoyl-CoA reductase [Source:MGI Symbol;Acc:MGI:2148199]	protein_coding	Pecr	MGI Symbol
ENSMUSG00000026104.14	1.49567	4.81578	9.49425	0.00206117	0.0547135	ENSMUSG00000026104	signal transducer and activator of transcription 1 [Source:MGI Symbol;Acc:MGI:103063]	protein_coding	Stat1	MGI Symbol
ENSMUSG00000030615.12	-1.03921	6.64563	9.49269	0.00206292	0.0547135	ENSMUSG00000030615	transmembrane protein 126A [Source:MGI Symbol;Acc:MGI:1913521]	protein_coding	Tmem126a	MGI Symbol
ENSMUSG00000038274.13	-0.71603	5.63543	9.48806	0.00206813	0.0547135	ENSMUSG00000038274	Finkel-Biskis-Reilly murine sarcoma virus (FBR-MuSV) ubiquitously expressed (fox derived) [Source:MGI Symbol;Acc:MGI:102547]	protein_coding	Fau	MGI Symbol
ENSMUSG00000090698.2	2.1671	2.1932	9.48457	0.00207207	0.0547135	ENSMUSG00000090698	apolipoprotein L domain containing 1 [Source:MGI Symbol;Acc:MGI:2685921]	protein_coding	Apold1	MGI Symbol
ENSMUSG00000032330.7	-0.720817	10.776	9.48124	0.00207584	0.0547135	ENSMUSG00000032330	cytochrome c oxidase subunit 7A2 [Source:MGI Symbol;Acc:MGI:1316715]	protein_coding	Cox7a2	MGI Symbol
ENSMUSG00000030963.6	3.85056	0.592073	9.45852	0.00210171	0.0552078	ENSMUSG00000030963	uromodulin [Source:MGI Symbol;Acc:MGI:102674]	protein_coding	Umod	MGI Symbol
ENSMUSG00000020744.13	0.825346	6.63069	9.44824	0.00211352	0.0552078	ENSMUSG00000020744	solute carrier family 25 (mitochondrial thiamine pyrophosphate carrier), member 19 [Source:MGI Symbol;Acc:MGI:1914533]	protein_coding	Slc25a19	MGI Symbol
ENSMUSG00000028937.14	0.673042	7.03349	9.44549	0.00211669	0.0552078	ENSMUSG00000028937	acyl-CoA thioesterase 7 [Source:MGI Symbol;Acc:MGI:1917275]	protein_coding	Acot7	MGI Symbol
ENSMUSG00000002500.15	1.90634	2.83373	9.44528	0.00211693	0.0552078	ENSMUSG00000002500	ribosomal protein L3-like [Source:MGI Symbol;Acc:MGI:1913461]	protein_coding	Rpl3l	MGI Symbol
ENSMUSG00000022519.14	0.906204	4.02661	9.41827	0.00214835	0.0558796	ENSMUSG00000022519	sarcalumenin [Source:MGI Symbol;Acc:MGI:2146620]	protein_coding	Srl	MGI Symbol
ENSMUSG00000118100.1	-1.06437	3.81774	9.3936	0.00217744	0.0564876	ENSMUSG00000118100	predicted gene, 50340 [Source:MGI Symbol;Acc:MGI:6303216]	processed_transcript	Gm50340	MGI Symbol
ENSMUSG00000067212.8	1.2824	5.05558	9.37834	0.00219565	0.0568109	ENSMUSG00000067212	histocompatibility 2, T region locus 23 [Source:MGI Symbol;Acc:MGI:95957]	protein_coding	H2-T23	MGI Symbol
ENSMUSG00000079606.1	-2.96244	3.31666	9.37208	0.00220315	0.0568562	ENSMUSG00000079606	fibrous sheath-interacting protein 2-like [Source:MGI Symbol;Acc:MGI:2685441]	protein_coding	Fsip2l	MGI Symbol
ENSMUSG00000024953.17	-0.763084	7.17966	9.34613	0.00223457	0.0575169	ENSMUSG00000024953	peroxiredoxin 5 [Source:MGI Symbol;Acc:MGI:1859821]	protein_coding	Prdx5	MGI Symbol
ENSMUSG00000026662.13	0.559666	5.57875	9.31192	0.00227667	0.0584368	ENSMUSG00000026662	selenophosphate synthetase 1 [Source:MGI Symbol;Acc:MGI:1923580]	protein_coding	Sephs1	MGI Symbol
ENSMUSG00000037514.17	1.35972	3.22049	9.30753	0.00228213	0.0584368	ENSMUSG00000037514	pantothenate kinase 2 [Source:MGI Symbol;Acc:MGI:1921700]	protein_coding	Pank2	MGI Symbol
ENSMUSG00000025574.13	0.996013	7.0888	9.30264	0.00228824	0.0584418	ENSMUSG00000025574	thymidine kinase 1 [Source:MGI Symbol;Acc:MGI:98763]	protein_coding	Tk1	MGI Symbol
ENSMUSG00000030447.15	-1.19567	3.50852	9.29428	0.0022987	0.0585577	ENSMUSG00000030447	cytoplasmic FMR1 interacting protein 1 [Source:MGI Symbol;Acc:MGI:1338801]	protein_coding	Cyfip1	MGI Symbol
ENSMUSG00000108207.2	-2.41912	3.78773	9.268	0.00233192	0.0592095	ENSMUSG00000108207	RIKEN cDNA 1810059H22 gene [Source:MGI Symbol;Acc:MGI:1917070]	processed_transcript	1810059H22Rik	MGI Symbol
ENSMUSG00000032470.17	-3.41121	1.2632	9.26459	0.00233627	0.0592095	ENSMUSG00000032470	muscle and microspikes RAS [Source:MGI Symbol;Acc:MGI:1100856]	protein_coding	Mras	MGI Symbol
ENSMUSG00000020713.6	-1.86309	2.66159	9.2526	0.00235162	0.0594459	ENSMUSG00000020713	growth hormone [Source:MGI Symbol;Acc:MGI:95707]	protein_coding	Gh	MGI Symbol
ENSMUSG00000024683.6	-0.704351	7.97081	9.24448	0.00236206	0.0595578	ENSMUSG00000024683	mitochondrial ribosomal protein L16 [Source:MGI Symbol;Acc:MGI:2137219]	protein_coding	Mrpl16	MGI Symbol
ENSMUSG00000033540.18	1.19327	3.34741	9.2082	0.00240934	0.0604396	ENSMUSG00000033540	iduronidase, alpha-L [Source:MGI Symbol;Acc:MGI:96418]	protein_coding	Idua	MGI Symbol
ENSMUSG00000048720.8	-2.17331	1.45353	9.20136	0.00241835	0.0604396	ENSMUSG00000048720	TBC1D12: TBC1 domain family, member 12 [Source:MGI Symbol;Acc:MGI:2384803]	protein_coding	Tbc1d12	MGI Symbol
ENSMUSG00000105646.1	-1.76801	5.5065	9.19989	0.0024203	0.0604396	ENSMUSG00000105646	predicted gene, 30211 [Source:MGI Symbol;Acc:MGI:5589370]	lincRNA	Gm30211	MGI Symbol
ENSMUSG00000045345.6	-1.67699	2.19768	9.19898	0.0024215	0.0604396	ENSMUSG00000045345	RIKEN cDNA 9530056K15 gene [Source:MGI Symbol;Acc:MGI:2444456]	TEC	9530056K15Rik	MGI Symbol
ENSMUSG00000004100.12	-0.680558	6.94266	9.18525	0.00243973	0.0607413	ENSMUSG00000004100	peter pan homolog [Source:MGI Symbol;Acc:MGI:2178445]	protein_coding	Ppan	MGI Symbol
ENSMUSG00000060147.15	1.505	2.59008	9.1448	0.00249426	0.0619428	ENSMUSG00000060147	serine (or cysteine) peptidase inhibitor, clade B, member 6a [Source:MGI Symbol;Acc:MGI:103123]	protein_coding	Serpinb6a	MGI Symbol
ENSMUSG00000031765.8	2.66344	8.3128	9.12726	0.00251829	0.0623829	ENSMUSG00000031765	metallothionein 1 [Source:MGI Symbol;Acc:MGI:97171]	protein_coding	Mt1	MGI Symbol
ENSMUSG00000092341.3	-0.989214	9.38944	9.11731	0.00253202	0.0624473	ENSMUSG00000092341	metastasis associated lung adenocarcinoma transcript 1 (non-coding RNA) [Source:MGI Symbol;Acc:MGI:1919539]	lincRNA	Malat1	MGI Symbol
ENSMUSG00000110316.1	1.8315	1.53609	9.11622	0.00253352	0.0624473	ENSMUSG00000110316	predicted gene 45311 [Source:MGI Symbol;Acc:MGI:5791147]	sense_intronic	Gm45311	MGI Symbol
ENSMUSG00000021287.12	0.975254	3.7198	9.09925	0.00255714	0.0627696	ENSMUSG00000021287	X-ray repair complementing defective repair in Chinese hamster cells 3 [Source:MGI Symbol;Acc:MGI:1921585]	protein_coding	Xrcc3	MGI Symbol
ENSMUSG00000030045.10	0.607454	8.15948	9.09771	0.0025593	0.0627696	ENSMUSG00000030045	mitochondrial ribosomal protein L19 [Source:MGI Symbol;Acc:MGI:1926274]	protein_coding	Mrpl19	MGI Symbol
ENSMUSG00000050295.4	2.97885	0.992056	9.08769	0.00257336	0.0627773	ENSMUSG00000050295	forkhead box C1 [Source:MGI Symbol;Acc:MGI:1347466]	protein_coding	Foxc1	MGI Symbol
ENSMUSG00000056629.16	-0.897541	7.59265	9.0796	0.00258476	0.0627773	ENSMUSG00000056629	FK506 binding protein 2 [Source:MGI Symbol;Acc:MGI:95542]	protein_coding	Fkbp2	MGI Symbol
ENSMUSG00000021725.9	-3.17365	1.08728	9.07908	0.0025855	0.0627773	ENSMUSG00000021725	poly (ADP-ribose) polymerase family, member 8 [Source:MGI Symbol;Acc:MGI:1098713]	protein_coding	Parp8	MGI Symbol
ENSMUSG00000020120.15	2.10267	4.1768	9.07585	0.00259007	0.0627773	ENSMUSG00000020120	pleckstrin [Source:MGI Symbol;Acc:MGI:1860485]	protein_coding	Plek	MGI Symbol
ENSMUSG00000026585.13	-4.37212	1.03361	9.06913	0.0025996	0.0627773	ENSMUSG00000026585	kinesin-associated protein 3 [Source:MGI Symbol;Acc:MGI:107566]	protein_coding	Kifap3	MGI Symbol
ENSMUSG00000021640.6	-2.13336	2.20577	9.06677	0.00260297	0.0627773	ENSMUSG00000021640	NLR family, apoptosis inhibitory protein 1 [Source:MGI Symbol;Acc:MGI:1298223]	protein_coding	Naip1	MGI Symbol
ENSMUSG00000051675.13	2.91935	2.29739	9.06472	0.00260588	0.0627773	ENSMUSG00000051675	tripartite motif-containing 32 [Source:MGI Symbol;Acc:MGI:1917057]	protein_coding	Trim32	MGI Symbol
ENSMUSG00000023094.14	2.4158	1.15483	9.06153	0.00261043	0.0627773	ENSMUSG00000023094	methionine sulfoxide reductase B2 [Source:MGI Symbol;Acc:MGI:1923717]	protein_coding	Msrb2	MGI Symbol
ENSMUSG00000005447.12	-0.800477	6.81336	9.02892	0.00265742	0.0637523	ENSMUSG00000005447	platelet-activating factor acetylhydrolase, isoform 1b, subunit 3 [Source:MGI Symbol;Acc:MGI:108414]	protein_coding	Pafah1b3	MGI Symbol
ENSMUSG00000019813.16	0.748942	5.67876	9.01858	0.00267249	0.0639586	ENSMUSG00000019813	centrosomal protein 57-like 1 [Source:MGI Symbol;Acc:MGI:1915511]	protein_coding	Cep57l1	MGI Symbol
ENSMUSG00000060073.9	-0.772995	5.17307	9.00862	0.00268709	0.0641379	ENSMUSG00000060073	proteasome subunit alpha 3 [Source:MGI Symbol;Acc:MGI:104883]	protein_coding	Psma3	MGI Symbol
ENSMUSG00000018858.15	0.721343	6.47588	9.00463	0.00269296	0.0641379	ENSMUSG00000018858	mitochondrial ribosomal protein L58 [Source:MGI Symbol;Acc:MGI:1915822]	protein_coding	Mrpl58	MGI Symbol
ENSMUSG00000055817.18	-2.92286	2.29096	8.99233	0.00271116	0.0644161	ENSMUSG00000055817	metastasis associated 3 [Source:MGI Symbol;Acc:MGI:2151172]	protein_coding	Mta3	MGI Symbol
ENSMUSG00000051159.16	-3.34812	2.60853	8.96008	0.00275943	0.0654057	ENSMUSG00000051159	Cbp/p300-interacting transactivator with Glu/Asp-rich carboxy-terminal domain 1 [Source:MGI Symbol;Acc:MGI:108023]	protein_coding	Cited1	MGI Symbol
ENSMUSG00000043372.12	-1.57891	1.86776	8.95242	0.00277102	0.0655234	ENSMUSG00000043372	hexamethylene bis-acetamide inducible 2 [Source:MGI Symbol;Acc:MGI:1918309]	protein_coding	Hexim2	MGI Symbol
ENSMUSG00000030177.14	0.694649	5.67378	8.93968	0.00279042	0.0657582	ENSMUSG00000030177	coiled-coil domain containing 77 [Source:MGI Symbol;Acc:MGI:1914450]	protein_coding	Ccdc77	MGI Symbol
ENSMUSG00000030161.8	2.23746	3.11805	8.93717	0.00279426	0.0657582	ENSMUSG00000030161	gamma-aminobutyric acid (GABA) A receptor-associated protein-like 1 [Source:MGI Symbol;Acc:MGI:1914980]	protein_coding	Gabarapl1	MGI Symbol
ENSMUSG00000078435.5	-1.58451	2.53031	8.93169	0.00280264	0.0657989	ENSMUSG00000078435	expressed sequence AU041133 [Source:MGI Symbol;Acc:MGI:2143755]	protein_coding	AU041133	MGI Symbol
ENSMUSG00000023942.15	0.631369	7.81704	8.92077	0.00281945	0.0658557	ENSMUSG00000023942	solute carrier family 29 (nucleoside transporters), member 1 [Source:MGI Symbol;Acc:MGI:1927073]	protein_coding	Slc29a1	MGI Symbol
ENSMUSG00000035212.14	0.781246	4.52097	8.91866	0.00282271	0.0658557	ENSMUSG00000035212	leptin receptor overlapping transcript [Source:MGI Symbol;Acc:MGI:2687005]	protein_coding	Leprot	MGI Symbol
ENSMUSG00000042363.14	1.0909	5.01054	8.91715	0.00282505	0.0658557	ENSMUSG00000042363	lectin, galactoside binding-like [Source:MGI Symbol;Acc:MGI:1916114]	protein_coding	Lgalsl	MGI Symbol
ENSMUSG00000024246.9	1.36914	3.12785	8.9109	0.00283474	0.0659001	ENSMUSG00000024246	THUMP domain containing 2 [Source:MGI Symbol;Acc:MGI:1919417]	protein_coding	Thumpd2	MGI Symbol
ENSMUSG00000041360.8	-0.777094	8.9911	8.90576	0.00284272	0.0659001	ENSMUSG00000041360	pumilio RNA-binding family member 3 [Source:MGI Symbol;Acc:MGI:106253]	protein_coding	Pum3	MGI Symbol
ENSMUSG00000024978.11	-1.32	5.11012	8.9001	0.00285155	0.0659001	ENSMUSG00000024978	glycerol-3-phosphate acyltransferase, mitochondrial [Source:MGI Symbol;Acc:MGI:109162]	protein_coding	Gpam	MGI Symbol
ENSMUSG00000036594.15	2.12522	7.01658	8.89877	0.00285362	0.0659001	ENSMUSG00000036594	histocompatibility 2, class II antigen A, alpha [Source:MGI Symbol;Acc:MGI:95895]	protein_coding	H2-Aa	MGI Symbol
ENSMUSG00000006395.16	1.41717	4.96536	8.88658	0.00287274	0.066093	ENSMUSG00000006395	hydroxypyruvate isomerase (putative) [Source:MGI Symbol;Acc:MGI:1915430]	polymorphic_pseudogene	Hyi	MGI Symbol
ENSMUSG00000032407.14	-0.536207	8.81405	8.88492	0.00287535	0.066093	ENSMUSG00000032407	U2 snRNP-associated SURP domain containing [Source:MGI Symbol;Acc:MGI:1915208]	protein_coding	U2surp	MGI Symbol
ENSMUSG00000071650.6	-0.568569	7.55695	8.88036	0.00288254	0.0661046	ENSMUSG00000071650	alpha glucosidase 2 alpha neutral subunit [Source:MGI Symbol;Acc:MGI:1097667]	protein_coding	Ganab	MGI Symbol
ENSMUSG00000036097.8	-0.811716	4.96796	8.84751	0.00293489	0.066928	ENSMUSG00000036097	SMC5-SMC6 complex localization factor 2 [Source:MGI Symbol;Acc:MGI:1924968]	protein_coding	Slf2	MGI Symbol
ENSMUSG00000071646.9	-0.710928	6.54934	8.84518	0.00293864	0.066928	ENSMUSG00000071646	metastasis-associated gene family, member 2 [Source:MGI Symbol;Acc:MGI:1346340]	protein_coding	Mta2	MGI Symbol
ENSMUSG00000015488.14	1.2924	3.64808	8.84455	0.00293966	0.066928	ENSMUSG00000015488	calcium channel flower domain containing 1 [Source:MGI Symbol;Acc:MGI:1924317]	protein_coding	Cacfd1	MGI Symbol
ENSMUSG00000040464.15	-4.10163	0.518664	8.8409	0.00294554	0.066928	ENSMUSG00000040464	GTP-binding protein 10 (putative) [Source:MGI Symbol;Acc:MGI:2385599]	protein_coding	Gtpbp10	MGI Symbol
ENSMUSG00000034064.14	-0.66337	5.5948	8.82835	0.00296586	0.0672352	ENSMUSG00000034064	protein O-glucosyltransferase 1 [Source:MGI Symbol;Acc:MGI:2444232]	protein_coding	Poglut1	MGI Symbol
ENSMUSG00000037916.14	-0.576827	8.63454	8.81818	0.00298244	0.0674564	ENSMUSG00000037916	NADH:ubiquinone oxidoreductase core subunit V1 [Source:MGI Symbol;Acc:MGI:107851]	protein_coding	Ndufv1	MGI Symbol
ENSMUSG00000024829.12	-0.575459	8.52475	8.81009	0.00299569	0.0676013	ENSMUSG00000024829	mitochondrial ribosomal protein L21 [Source:MGI Symbol;Acc:MGI:2660674]	protein_coding	Mrpl21	MGI Symbol
ENSMUSG00000021124.13	-0.764927	5.36466	8.78737	0.00303323	0.0682925	ENSMUSG00000021124	vesicle transport through interaction with t-SNAREs 1B [Source:MGI Symbol;Acc:MGI:1855688]	protein_coding	Vti1b	MGI Symbol
ENSMUSG00000059791.14	0.876899	4.90486	8.78167	0.00304273	0.0683508	ENSMUSG00000059791	nurim (nuclear envelope membrane protein) [Source:MGI Symbol;Acc:MGI:2146855]	protein_coding	Nrm	MGI Symbol
ENSMUSG00000073155.12	0.575096	7.97092	8.77609	0.00305205	0.0684046	ENSMUSG00000073155	RIKEN cDNA 1810058I24 gene [Source:MGI Symbol;Acc:MGI:1914955]	protein_coding	1810058I24Rik	MGI Symbol
ENSMUSG00000105906.1	3.32915	8.87687	8.7679	0.00306577	0.0685568	ENSMUSG00000105906	immunoglobulin lambda constant 1 [Source:MGI Symbol;Acc:MGI:99546]	IG_C_gene	Iglc1	MGI Symbol
ENSMUSG00000097195.10	-0.644721	7.36144	8.74708	0.00310099	0.0691877	ENSMUSG00000097195	small nucleolar RNA host gene 5 [Source:MGI Symbol;Acc:MGI:1919905]	processed_transcript	Snhg5	MGI Symbol
ENSMUSG00000047417.18	-0.848579	4.87985	8.74241	0.00310893	0.0692087	ENSMUSG00000047417	REX1, RNA exonuclease 1 [Source:MGI Symbol;Acc:MGI:1914182]	protein_coding	Rexo1	MGI Symbol
ENSMUSG00000020515.13	0.491991	7.19313	8.72856	0.00313264	0.0695798	ENSMUSG00000020515	CCR4-NOT transcription complex, subunit 8 [Source:MGI Symbol;Acc:MGI:1916375]	protein_coding	Cnot8	MGI Symbol
ENSMUSG00000029111.7	0.607245	6.51875	8.71269	0.00316003	0.0697964	ENSMUSG00000029111	negative elongation factor complex member A, Whsc2 [Source:MGI Symbol;Acc:MGI:1346098]	protein_coding	Nelfa	MGI Symbol
ENSMUSG00000057554.13	0.782496	4.63712	8.71219	0.0031609	0.0697964	ENSMUSG00000057554	lectin, galactose binding, soluble 8 [Source:MGI Symbol;Acc:MGI:1928481]	protein_coding	Lgals8	MGI Symbol
ENSMUSG00000023277.13	-1.08496	4.75414	8.71064	0.00316358	0.0697964	ENSMUSG00000023277	twinfilin actin binding protein 2 [Source:MGI Symbol;Acc:MGI:1346078]	protein_coding	Twf2	MGI Symbol
ENSMUSG00000024833.15	-0.656561	4.96567	8.7045	0.00317426	0.0698761	ENSMUSG00000024833	polymerase (DNA directed), alpha 2 [Source:MGI Symbol;Acc:MGI:99690]	protein_coding	Pola2	MGI Symbol
ENSMUSG00000025010.14	-1.23418	2.63699	8.6924	0.0031954	0.0701851	ENSMUSG00000025010	cyclin J [Source:MGI Symbol;Acc:MGI:2443297]	protein_coding	Ccnj	MGI Symbol
ENSMUSG00000026154.4	2.6318	5.15232	8.67939	0.00321829	0.0703248	ENSMUSG00000026154	succinate dehydrogenase complex assembly factor 4 [Source:MGI Symbol;Acc:MGI:1915252]	protein_coding	Sdhaf4	MGI Symbol
ENSMUSG00000006476.19	2.19489	1.22061	8.67812	0.00322053	0.0703248	ENSMUSG00000006476	NMDA receptor synaptonuclear signaling and neuronal migration factor [Source:MGI Symbol;Acc:MGI:1861755]	protein_coding	Nsmf	MGI Symbol
ENSMUSG00000081137.3	2.06265	1.58418	8.67667	0.0032231	0.0703248	ENSMUSG00000081137	cDNA sequence BC022960 [Source:MGI Symbol;Acc:MGI:2670977]	transcribed_processed_pseudogene	BC022960	MGI Symbol
ENSMUSG00000057234.9	0.707437	4.20103	8.62808	0.00331021	0.0720663	ENSMUSG00000057234	methyltransferase like 15 [Source:MGI Symbol;Acc:MGI:1924144]	protein_coding	Mettl15	MGI Symbol
ENSMUSG00000032002.10	-0.784514	6.41097	8.60966	0.00334386	0.0725292	ENSMUSG00000032002	DCN1, defective in cullin neddylation 1, domain containing 5 (S. cerevisiae) [Source:MGI Symbol;Acc:MGI:1924113]	protein_coding	Dcun1d5	MGI Symbol
ENSMUSG00000020659.16	-0.775947	5.03444	8.60841	0.00334614	0.0725292	ENSMUSG00000020659	Casitas B-lineage lymphoma-like 1 [Source:MGI Symbol;Acc:MGI:2144842]	protein_coding	Cbll1	MGI Symbol
ENSMUSG00000024841.8	-0.568562	7.5823	8.60319	0.00335575	0.0725781	ENSMUSG00000024841	eukaryotic translation initiation factor 1A domain containing [Source:MGI Symbol;Acc:MGI:1917110]	protein_coding	Eif1ad	MGI Symbol
ENSMUSG00000054693.14	-0.880372	5.81609	8.57107	0.00341547	0.0737084	ENSMUSG00000054693	a disintegrin and metallopeptidase domain 10 [Source:MGI Symbol;Acc:MGI:109548]	protein_coding	Adam10	MGI Symbol
ENSMUSG00000058402.14	0.975699	3.2695	8.56098	0.00343445	0.0737988	ENSMUSG00000058402	zinc finger protein 420 [Source:MGI Symbol;Acc:MGI:2444666]	protein_coding	Zfp420	MGI Symbol
ENSMUSG00000022270.16	2.29423	2.52368	8.5609	0.00343459	0.0737988	ENSMUSG00000022270	reticulophagy regulator 1 [Source:MGI Symbol;Acc:MGI:1913520]	protein_coding	Retreg1	MGI Symbol
ENSMUSG00000001025.8	-2.51665	7.07743	8.55392	0.00344778	0.0738704	ENSMUSG00000001025	S100 calcium binding protein A6 (calcyclin) [Source:MGI Symbol;Acc:MGI:1339467]	protein_coding	S100a6	MGI Symbol
ENSMUSG00000024776.18	-0.805072	6.2506	8.55124	0.00345287	0.0738704	ENSMUSG00000024776	STAM binding protein like 1 [Source:MGI Symbol;Acc:MGI:1923880]	protein_coding	Stambpl1	MGI Symbol
ENSMUSG00000025200.7	-0.719222	5.94953	8.53011	0.00349319	0.0745716	ENSMUSG00000025200	CWF19-like 1, cell cycle control (S. pombe) [Source:MGI Symbol;Acc:MGI:1919752]	protein_coding	Cwf19l1	MGI Symbol
ENSMUSG00000032254.10	-0.705985	6.9677	8.51325	0.0035257	0.0751034	ENSMUSG00000032254	kinesin family member 23 [Source:MGI Symbol;Acc:MGI:1919069]	protein_coding	Kif23	MGI Symbol
ENSMUSG00000017664.16	0.715417	5.75616	8.50141	0.00354871	0.0753472	ENSMUSG00000017664	solute carrier family 35, member C2 [Source:MGI Symbol;Acc:MGI:2385166]	protein_coding	Slc35c2	MGI Symbol
ENSMUSG00000040234.16	1.58368	3.13548	8.49861	0.00355417	0.0753472	ENSMUSG00000040234	transmembrane 7 superfamily member 3 [Source:MGI Symbol;Acc:MGI:1914873]	protein_coding	Tm7sf3	MGI Symbol
ENSMUSG00000015711.8	-1.36371	3.08441	8.49432	0.00356256	0.0753472	ENSMUSG00000015711	prune exopolyphosphatase [Source:MGI Symbol;Acc:MGI:1925152]	protein_coding	Prune1	MGI Symbol
ENSMUSG00000024666.6	-0.791015	6.09559	8.49157	0.00356795	0.0753472	ENSMUSG00000024666	transmembrane protein 138 [Source:MGI Symbol;Acc:MGI:1920232]	protein_coding	Tmem138	MGI Symbol
ENSMUSG00000042558.16	0.767482	4.88592	8.48149	0.00358778	0.0753472	ENSMUSG00000042558	ADP-ribosylhydrolase like 2 [Source:MGI Symbol;Acc:MGI:2140364]	protein_coding	Adprhl2	MGI Symbol
ENSMUSG00000030203.17	1.68823	3.83192	8.48017	0.00359038	0.0753472	ENSMUSG00000030203	dual specificity phosphatase 16 [Source:MGI Symbol;Acc:MGI:1917936]	protein_coding	Dusp16	MGI Symbol
ENSMUSG00000017132.17	0.742964	5.16761	8.48011	0.0035905	0.0753472	ENSMUSG00000017132	cytohesin 1 [Source:MGI Symbol;Acc:MGI:1334257]	protein_coding	Cyth1	MGI Symbol
ENSMUSG00000038914.15	-0.638324	5.12038	8.47093	0.00360866	0.0755678	ENSMUSG00000038914	death inducer-obliterator 1 [Source:MGI Symbol;Acc:MGI:1344352]	protein_coding	Dido1	MGI Symbol
ENSMUSG00000032262.13	3.40947	1.17758	8.46244	0.00362555	0.0757242	ENSMUSG00000032262	elongation of very long chain fatty acids (FEN1/Elo2, SUR4/Elo3, yeast)-like 4 [Source:MGI Symbol;Acc:MGI:1933331]	protein_coding	Elovl4	MGI Symbol
ENSMUSG00000018841.17	0.968175	3.26338	8.45948	0.00363145	0.0757242	ENSMUSG00000018841	RAD51 paralog D [Source:MGI Symbol;Acc:MGI:1261809]	protein_coding	Rad51d	MGI Symbol
ENSMUSG00000056917.13	-1.33377	6.10742	8.45301	0.0036444	0.0758343	ENSMUSG00000056917	signal-induced proliferation associated gene 1 [Source:MGI Symbol;Acc:MGI:107576]	protein_coding	Sipa1	MGI Symbol
ENSMUSG00000017390.15	-2.9725	1.59233	8.41375	0.00372393	0.0772325	ENSMUSG00000017390	aldolase C, fructose-bisphosphate [Source:MGI Symbol;Acc:MGI:101863]	protein_coding	Aldoc	MGI Symbol
ENSMUSG00000029312.12	1.96872	1.94557	8.41091	0.00372975	0.0772325	ENSMUSG00000029312	kelch-like 8 [Source:MGI Symbol;Acc:MGI:2179430]	protein_coding	Klhl8	MGI Symbol
ENSMUSG00000036748.16	-0.538601	6.8724	8.40834	0.00373504	0.0772325	ENSMUSG00000036748	CUE domain containing 2 [Source:MGI Symbol;Acc:MGI:1914366]	protein_coding	Cuedc2	MGI Symbol
ENSMUSG00000091415.5	-3.61131	2.88696	8.40061	0.00375094	0.0772455	ENSMUSG00000091415	adenylate kinase 9 [Source:MGI Symbol;Acc:MGI:2685080]	protein_coding	Ak9	MGI Symbol
ENSMUSG00000022751.9	0.648222	6.88507	8.40044	0.0037513	0.0772455	ENSMUSG00000022751	nitrilase family, member 2 [Source:MGI Symbol;Acc:MGI:1261838]	protein_coding	Nit2	MGI Symbol
ENSMUSG00000024667.12	-0.824109	5.97139	8.38312	0.00378721	0.0778229	ENSMUSG00000024667	transmembrane protein 216 [Source:MGI Symbol;Acc:MGI:1920020]	protein_coding	Tmem216	MGI Symbol
ENSMUSG00000032551.7	-0.707248	5.95543	8.37006	0.00381454	0.0782218	ENSMUSG00000032551	RIKEN cDNA 1110059G10 gene [Source:MGI Symbol;Acc:MGI:1913452]	protein_coding	1110059G10Rik	MGI Symbol
ENSMUSG00000031930.11	0.601546	5.90061	8.36163	0.00383227	0.078338	ENSMUSG00000031930	WW domain containing E3 ubiquitin protein ligase 2 [Source:MGI Symbol;Acc:MGI:1914144]	protein_coding	Wwp2	MGI Symbol
ENSMUSG00000019998.6	-0.79107	6.21338	8.35983	0.00383606	0.078338	ENSMUSG00000019998	syntaxin 7 [Source:MGI Symbol;Acc:MGI:1858210]	protein_coding	Stx7	MGI Symbol
ENSMUSG00000071644.10	-0.551455	10.4769	8.35333	0.00384982	0.0784179	ENSMUSG00000071644	eukaryotic translation elongation factor 1 gamma [Source:MGI Symbol;Acc:MGI:1914410]	protein_coding	Eef1g	MGI Symbol
ENSMUSG00000018169.12	0.583334	6.62258	8.35049	0.00385584	0.0784179	ENSMUSG00000018169	MFNG O-fucosylpeptide 3-beta-N-acetylglucosaminyltransferase [Source:MGI Symbol;Acc:MGI:1095404]	protein_coding	Mfng	MGI Symbol
ENSMUSG00000032946.16	-0.948915	6.1787	8.34588	0.00386564	0.0784557	ENSMUSG00000032946	RAS, guanyl releasing protein 2 [Source:MGI Symbol;Acc:MGI:1333849]	protein_coding	Rasgrp2	MGI Symbol
ENSMUSG00000035762.11	-0.720459	4.93912	8.3419	0.0038741	0.0784665	ENSMUSG00000035762	transmembrane protein 161B [Source:MGI Symbol;Acc:MGI:1919995]	protein_coding	Tmem161b	MGI Symbol
ENSMUSG00000024970.5	-1.61163	2.5139	8.32319	0.00391421	0.0791166	ENSMUSG00000024970	spindlin interactor and repressor of chromatin binding [Source:MGI Symbol;Acc:MGI:2147611]	protein_coding	Spindoc	MGI Symbol
ENSMUSG00000027447.6	-0.60185	8.60096	8.30909	0.00394471	0.0795428	ENSMUSG00000027447	cystatin C [Source:MGI Symbol;Acc:MGI:102519]	protein_coding	Cst3	MGI Symbol
ENSMUSG00000060586.11	1.90665	4.98271	8.30602	0.00395139	0.0795428	ENSMUSG00000060586	histocompatibility 2, class II antigen E beta [Source:MGI Symbol;Acc:MGI:95901]	protein_coding	H2-Eb1	MGI Symbol
ENSMUSG00000032745.18	0.511747	6.69338	8.29343	0.00397887	0.0798464	ENSMUSG00000032745	GC-rich promoter binding protein 1 [Source:MGI Symbol;Acc:MGI:1920524]	protein_coding	Gpbp1	MGI Symbol
ENSMUSG00000046879.7	1.25717	5.44994	8.29172	0.00398262	0.0798464	ENSMUSG00000046879	immunity-related GTPase family M member 1 [Source:MGI Symbol;Acc:MGI:107567]	protein_coding	Irgm1	MGI Symbol
ENSMUSG00000034218.16	-0.945683	5.24249	8.27816	0.00401248	0.0799042	ENSMUSG00000034218	ataxia telangiectasia mutated [Source:MGI Symbol;Acc:MGI:107202]	protein_coding	Atm	MGI Symbol
ENSMUSG00000040952.16	0.564751	11.9205	8.27776	0.00401335	0.0799042	ENSMUSG00000040952	ribosomal protein S19 [Source:MGI Symbol;Acc:MGI:1333780]	protein_coding	Rps19	MGI Symbol
ENSMUSG00000042312.10	-1.87817	5.14033	8.2773	0.00401439	0.0799042	ENSMUSG00000042312	S100 calcium binding protein A13 [Source:MGI Symbol;Acc:MGI:109581]	protein_coding	S100a13	MGI Symbol
ENSMUSG00000051007.15	0.70738	5.70758	8.27573	0.00401785	0.0799042	ENSMUSG00000051007	glutamine amidotransferase like class 1 domain containing 1 [Source:MGI Symbol;Acc:MGI:2387178]	protein_coding	Gatd1	MGI Symbol
ENSMUSG00000034109.15	-2.68546	2.00323	8.26868	0.00403348	0.0800541	ENSMUSG00000034109	golgi integral membrane protein 4 [Source:MGI Symbol;Acc:MGI:1920374]	protein_coding	Golim4	MGI Symbol
ENSMUSG00000025316.16	0.743567	5.236	8.24836	0.00407889	0.08048	ENSMUSG00000025316	BTG3 associated nuclear protein [Source:MGI Symbol;Acc:MGI:1889023]	protein_coding	Banp	MGI Symbol
ENSMUSG00000040370.13	0.84965	4.9792	8.24653	0.00408299	0.08048	ENSMUSG00000040370	electron transfer flavoprotein regulatory factor 1 [Source:MGI Symbol;Acc:MGI:1914886]	protein_coding	Etfrf1	MGI Symbol
ENSMUSG00000040613.14	0.664125	6.96658	8.2439	0.00408892	0.08048	ENSMUSG00000040613	apolipoprotein B mRNA editing enzyme, catalytic polypeptide 1 [Source:MGI Symbol;Acc:MGI:103298]	protein_coding	Apobec1	MGI Symbol
ENSMUSG00000060034.5	-1.06444	4.2956	8.24298	0.00409098	0.08048	ENSMUSG00000060034	cardiotrophin 2 [Source:MGI Symbol;Acc:MGI:2684607]	protein_coding	Ctf2	MGI Symbol
ENSMUSG00000027215.13	-2.66899	1.43772	8.2394	0.00409906	0.08048	ENSMUSG00000027215	CD82 antigen [Source:MGI Symbol;Acc:MGI:104651]	protein_coding	Cd82	MGI Symbol
ENSMUSG00000024966.9	-0.660038	9.44728	8.23214	0.00411551	0.08048	ENSMUSG00000024966	stress-induced phosphoprotein 1 [Source:MGI Symbol;Acc:MGI:109130]	protein_coding	Stip1	MGI Symbol
ENSMUSG00000068328.9	0.61633	6.60851	8.23154	0.00411687	0.08048	ENSMUSG00000068328	ancient ubiquitous protein 1 [Source:MGI Symbol;Acc:MGI:107789]	protein_coding	Aup1	MGI Symbol
ENSMUSG00000034758.12	-1.29725	5.0949	8.22989	0.00412061	0.08048	ENSMUSG00000034758	transducin-like enhancer of split 6 [Source:MGI Symbol;Acc:MGI:2149593]	protein_coding	Tle6	MGI Symbol
ENSMUSG00000030095.10	0.855236	5.71526	8.22654	0.00412822	0.08048	ENSMUSG00000030095	transmembrane protein 43 [Source:MGI Symbol;Acc:MGI:1921372]	protein_coding	Tmem43	MGI Symbol
ENSMUSG00000030802.14	0.601648	5.84069	8.21642	0.00415131	0.0805139	ENSMUSG00000030802	branched chain ketoacid dehydrogenase kinase [Source:MGI Symbol;Acc:MGI:1276121]	protein_coding	Bckdk	MGI Symbol
ENSMUSG00000028270.12	2.9699	1.62896	8.21494	0.0041547	0.0805139	ENSMUSG00000028270	guanylate binding protein 2 [Source:MGI Symbol;Acc:MGI:102772]	protein_coding	Gbp2	MGI Symbol
ENSMUSG00000029814.10	1.01308	4.22637	8.2125	0.00416028	0.0805139	ENSMUSG00000029814	insulin-like growth factor 2 mRNA binding protein 3 [Source:MGI Symbol;Acc:MGI:1890359]	protein_coding	Igf2bp3	MGI Symbol
ENSMUSG00000077734.1	-2.38647	0.980893	8.21151	0.00416255	0.0805139	ENSMUSG00000077734	small nucleolar RNA, C/D box 83B [Source:MGI Symbol;Acc:MGI:3819557]	snoRNA	Snord83b	MGI Symbol
ENSMUSG00000086841.1	0.79342	10.1231	8.20061	0.00418763	0.0808409	ENSMUSG00000086841	RIKEN cDNA 2410006H16 gene [Source:MGI Symbol;Acc:MGI:1916471]	processed_transcript	2410006H16Rik	MGI Symbol
ENSMUSG00000101111.1	-0.842419	4.75831	8.19408	0.00420273	0.0808908	ENSMUSG00000101111	predicted gene 28437 [Source:MGI Symbol;Acc:MGI:5579143]	unprocessed_pseudogene	Gm28437	MGI Symbol
ENSMUSG00000024826.15	-0.556658	6.66577	8.19242	0.00420658	0.0808908	ENSMUSG00000024826	D4, zinc and double PHD fingers family 2 [Source:MGI Symbol;Acc:MGI:109529]	protein_coding	Dpf2	MGI Symbol
ENSMUSG00000061561.5	-1.3628	2.23027	8.18514	0.00422349	0.080923	ENSMUSG00000061561	olfactory receptor 373 [Source:MGI Symbol;Acc:MGI:3030207]	protein_coding	Olfr373	MGI Symbol
ENSMUSG00000050912.15	-0.809746	6.41901	8.18252	0.00422959	0.080923	ENSMUSG00000050912	transmembrane protein 123 [Source:MGI Symbol;Acc:MGI:1919179]	protein_coding	Tmem123	MGI Symbol
ENSMUSG00000025203.6	-0.998173	9.34966	8.18114	0.00423282	0.080923	ENSMUSG00000025203	stearoyl-Coenzyme A desaturase 2 [Source:MGI Symbol;Acc:MGI:98240]	protein_coding	Scd2	MGI Symbol
ENSMUSG00000021257.14	1.07468	2.81161	8.16919	0.00426079	0.0812506	ENSMUSG00000021257	angel homolog 1 [Source:MGI Symbol;Acc:MGI:1915987]	protein_coding	Angel1	MGI Symbol
ENSMUSG00000032221.14	-0.909977	5.87447	8.16681	0.0042664	0.0812506	ENSMUSG00000032221	meiosis-specific nuclear structural protein 1 [Source:MGI Symbol;Acc:MGI:107933]	protein_coding	Mns1	MGI Symbol
ENSMUSG00000054277.8	1.03181	3.31758	8.13702	0.00433705	0.0824373	ENSMUSG00000054277	ADP-ribosylation factor GTPase activating protein 3 [Source:MGI Symbol;Acc:MGI:1913501]	protein_coding	Arfgap3	MGI Symbol
ENSMUSG00000025190.13	-0.665153	8.78766	8.12684	0.00436146	0.0827422	ENSMUSG00000025190	glutamic-oxaloacetic transaminase 1, soluble [Source:MGI Symbol;Acc:MGI:95791]	protein_coding	Got1	MGI Symbol
ENSMUSG00000028378.6	-1.14985	8.53723	8.10357	0.00441781	0.0832766	ENSMUSG00000028378	prostaglandin reductase 1 [Source:MGI Symbol;Acc:MGI:1914353]	protein_coding	Ptgr1	MGI Symbol
ENSMUSG00000057101.8	0.655351	4.36322	8.10018	0.00442608	0.0832766	ENSMUSG00000057101	zinc finger protein 180 [Source:MGI Symbol;Acc:MGI:1923701]	protein_coding	Zfp180	MGI Symbol
ENSMUSG00000037221.13	-0.928747	4.53977	8.09936	0.00442808	0.0832766	ENSMUSG00000037221	motile sperm domain containing 3 [Source:MGI Symbol;Acc:MGI:1916179]	protein_coding	Mospd3	MGI Symbol
ENSMUSG00000100150.2	2.03752	1.63154	8.09802	0.00443136	0.0832766	ENSMUSG00000100150	predicted gene, 19585 [Source:MGI Symbol;Acc:MGI:5011770]	lincRNA	Gm19585	MGI Symbol
ENSMUSG00000022544.14	0.774702	5.41905	8.09786	0.00443176	0.0832766	ENSMUSG00000022544	eukaryotic elongation factor 2 lysine methyltransferase [Source:MGI Symbol;Acc:MGI:1917761]	protein_coding	Eef2kmt	MGI Symbol
ENSMUSG00000025144.17	0.707669	8.89485	8.09378	0.00444173	0.0833057	ENSMUSG00000025144	centromere protein X [Source:MGI Symbol;Acc:MGI:894324]	protein_coding	Cenpx	MGI Symbol
ENSMUSG00000041225.16	-2.30256	3.53814	8.08849	0.00445472	0.0833911	ENSMUSG00000041225	Rho GTPase activating protein 12 [Source:MGI Symbol;Acc:MGI:1922665]	protein_coding	Arhgap12	MGI Symbol
ENSMUSG00000026617.16	-0.681571	7.23855	8.05394	0.00454048	0.0847818	ENSMUSG00000026617	bisphosphate 3'-nucleotidase 1 [Source:MGI Symbol;Acc:MGI:1338800]	protein_coding	Bpnt1	MGI Symbol
ENSMUSG00000039218.17	-0.523533	8.06477	8.05167	0.00454617	0.0847818	ENSMUSG00000039218	serine/arginine repetitive matrix 2 [Source:MGI Symbol;Acc:MGI:1923206]	protein_coding	Srrm2	MGI Symbol
ENSMUSG00000057103.11	1.14893	3.06725	8.04772	0.0045561	0.0848069	ENSMUSG00000057103	N-acetyltransferase 8 (GCN5-related) family member 1 [Source:MGI Symbol;Acc:MGI:1913366]	protein_coding	Nat8f1	MGI Symbol
ENSMUSG00000061650.6	0.723464	4.30268	8.036	0.00458566	0.085098	ENSMUSG00000061650	mediator complex subunit 9 [Source:MGI Symbol;Acc:MGI:2183151]	protein_coding	Med9	MGI Symbol
ENSMUSG00000039253.7	1.05649	2.94583	8.0347	0.00458895	0.085098	ENSMUSG00000039253	fructosamine 3 kinase related protein [Source:MGI Symbol;Acc:MGI:2679256]	protein_coding	Fn3krp	MGI Symbol
ENSMUSG00000040385.7	-0.674174	8.56753	8.01996	0.00462646	0.085409	ENSMUSG00000040385	protein phosphatase 1 catalytic subunit alpha [Source:MGI Symbol;Acc:MGI:103016]	protein_coding	Ppp1ca	MGI Symbol
ENSMUSG00000020925.16	0.663279	4.98103	8.01924	0.0046283	0.085409	ENSMUSG00000020925	coiled-coil domain containing 43 [Source:MGI Symbol;Acc:MGI:1289318]	protein_coding	Ccdc43	MGI Symbol
ENSMUSG00000015869.16	0.796259	6.21708	8.01793	0.00463165	0.085409	ENSMUSG00000015869	phosphoribosyl pyrophosphate synthetase-associated protein 1 [Source:MGI Symbol;Acc:MGI:1915013]	protein_coding	Prpsap1	MGI Symbol
ENSMUSG00000037808.13	-0.804392	4.54249	8.00783	0.00465756	0.0857268	ENSMUSG00000037808	family with sequence similarity 76, member B [Source:MGI Symbol;Acc:MGI:1920076]	protein_coding	Fam76b	MGI Symbol
ENSMUSG00000004771.12	-0.653863	5.74108	7.99611	0.00468779	0.0861229	ENSMUSG00000004771	RAB11A, member RAS oncogene family [Source:MGI Symbol;Acc:MGI:1858202]	protein_coding	Rab11a	MGI Symbol
ENSMUSG00000031479.9	0.527949	7.08033	7.99113	0.00470071	0.0862	ENSMUSG00000031479	vacuolar protein sorting 36 [Source:MGI Symbol;Acc:MGI:1917410]	protein_coding	Vps36	MGI Symbol
ENSMUSG00000019487.11	-1.61415	1.77327	7.98647	0.00471282	0.0862621	ENSMUSG00000019487	thyroid hormone receptor interactor 10 [Source:MGI Symbol;Acc:MGI:2146901]	protein_coding	Trip10	MGI Symbol
ENSMUSG00000018661.17	1.28114	1.93212	7.97574	0.00474084	0.0866146	ENSMUSG00000018661	component of oligomeric golgi complex 1 [Source:MGI Symbol;Acc:MGI:1333873]	protein_coding	Cog1	MGI Symbol
ENSMUSG00000032265.14	-2.66674	2.65054	7.96589	0.00476671	0.0869264	ENSMUSG00000032265	terminal nucleotidyltransferase 5A [Source:MGI Symbol;Acc:MGI:2670964]	protein_coding	Tent5a	MGI Symbol
ENSMUSG00000053297.14	1.39671	2.77872	7.9577	0.00478833	0.0871599	ENSMUSG00000053297	expressed sequence AI854703 [Source:MGI Symbol;Acc:MGI:2141510]	protein_coding	AI854703	MGI Symbol
ENSMUSG00000062376.7	-0.643942	6.41479	7.95284	0.0048012	0.0872336	ENSMUSG00000062376	BLOC-1 related complex subunit 7 [Source:MGI Symbol;Acc:MGI:1913689]	protein_coding	Borcs7	MGI Symbol
ENSMUSG00000024830.17	-0.949648	3.76905	7.93669	0.00484424	0.087572	ENSMUSG00000024830	ribosomal protein S6 kinase, polypeptide 2 [Source:MGI Symbol;Acc:MGI:1927343]	protein_coding	Rps6kb2	MGI Symbol
ENSMUSG00000046111.17	-0.577969	5.89799	7.93647	0.00484484	0.087572	ENSMUSG00000046111	centrosomal protein 295 [Source:MGI Symbol;Acc:MGI:2442521]	protein_coding	Cep295	MGI Symbol
ENSMUSG00000097154.2	-1.60622	3.51703	7.93588	0.0048464	0.087572	ENSMUSG00000097154	predicted gene, 26510 [Source:MGI Symbol;Acc:MGI:5477004]	lincRNA	Gm26510	MGI Symbol
ENSMUSG00000040043.17	1.32047	3.78151	7.9278	0.0048681	0.0876832	ENSMUSG00000040043	RNA binding motif, single stranded interacting protein 2 [Source:MGI Symbol;Acc:MGI:1861776]	protein_coding	Rbms2	MGI Symbol
ENSMUSG00000031562.15	0.520742	6.28936	7.92698	0.0048703	0.0876832	ENSMUSG00000031562	dCMP deaminase [Source:MGI Symbol;Acc:MGI:2444529]	protein_coding	Dctd	MGI Symbol
ENSMUSG00000022668.10	0.984794	3.42124	7.91298	0.00490814	0.0882038	ENSMUSG00000022668	GTP-binding protein 8 (putative) [Source:MGI Symbol;Acc:MGI:1913317]	protein_coding	Gtpbp8	MGI Symbol
ENSMUSG00000055148.7	-1.15918	5.42108	7.90827	0.00492093	0.0882731	ENSMUSG00000055148	Kruppel-like factor 2 (lung) [Source:MGI Symbol;Acc:MGI:1342772]	protein_coding	Klf2	MGI Symbol
ENSMUSG00000019866.15	-1.75769	1.98549	7.89538	0.00495612	0.0887432	ENSMUSG00000019866	crystallin beta-gamma domain containing 1 [Source:MGI Symbol;Acc:MGI:109544]	protein_coding	Crybg1	MGI Symbol
ENSMUSG00000032423.12	-0.685252	6.64823	7.8757	0.00501035	0.0895521	ENSMUSG00000032423	synaptotagmin binding, cytoplasmic RNA interacting protein [Source:MGI Symbol;Acc:MGI:1891690]	protein_coding	Syncrip	MGI Symbol
ENSMUSG00000018820.13	-0.878093	3.4775	7.86703	0.00503443	0.0897399	ENSMUSG00000018820	zinc finger, FYVE domain containing 27 [Source:MGI Symbol;Acc:MGI:1919602]	protein_coding	Zfyve27	MGI Symbol
ENSMUSG00000001228.14	0.66972	6.80374	7.86229	0.00504764	0.0897399	ENSMUSG00000001228	ubiquitin-like, containing PHD and RING finger domains, 1 [Source:MGI Symbol;Acc:MGI:1338889]	protein_coding	Uhrf1	MGI Symbol
ENSMUSG00000066839.12	-0.589179	7.4966	7.85874	0.00505755	0.0897399	ENSMUSG00000066839	ECSIT signalling integrator [Source:MGI Symbol;Acc:MGI:1349469]	protein_coding	Ecsit	MGI Symbol
ENSMUSG00000024472.9	-0.70091	5.19786	7.85828	0.00505885	0.0897399	ENSMUSG00000024472	decapping mRNA 2 [Source:MGI Symbol;Acc:MGI:1917890]	protein_coding	Dcp2	MGI Symbol
ENSMUSG00000041697.8	-0.627373	9.15727	7.85563	0.00506626	0.0897399	ENSMUSG00000041697	cytochrome c oxidase subunit 6A1 [Source:MGI Symbol;Acc:MGI:103099]	protein_coding	Cox6a1	MGI Symbol
ENSMUSG00000043953.12	1.91829	3.53732	7.83519	0.00512387	0.0902159	ENSMUSG00000043953	chemokine (C-C motif) receptor-like 2 [Source:MGI Symbol;Acc:MGI:1920904]	protein_coding	Ccrl2	MGI Symbol
ENSMUSG00000059734.7	-0.638423	9.69714	7.83448	0.00512589	0.0902159	ENSMUSG00000059734	NADH:ubiquinone oxidoreductase core subunit S8 [Source:MGI Symbol;Acc:MGI:2385079]	protein_coding	Ndufs8	MGI Symbol
ENSMUSG00000031826.20	0.595891	6.46926	7.83205	0.0051328	0.0902159	ENSMUSG00000031826	ubiquitin specific peptidase 10 [Source:MGI Symbol;Acc:MGI:894652]	protein_coding	Usp10	MGI Symbol
ENSMUSG00000038970.7	1.50919	4.60908	7.83101	0.00513575	0.0902159	ENSMUSG00000038970	lemur tyrosine kinase 2 [Source:MGI Symbol;Acc:MGI:3036247]	protein_coding	Lmtk2	MGI Symbol
ENSMUSG00000019303.14	0.704523	5.90998	7.82742	0.00514595	0.0902159	ENSMUSG00000019303	proteasome (prosome, macropain) 26S subunit, ATPase 3, interacting protein [Source:MGI Symbol;Acc:MGI:1098610]	protein_coding	Psmc3ip	MGI Symbol
ENSMUSG00000021453.2	-2.10349	2.55698	7.82674	0.00514789	0.0902159	ENSMUSG00000021453	growth arrest and DNA-damage-inducible 45 gamma [Source:MGI Symbol;Acc:MGI:1346325]	protein_coding	Gadd45g	MGI Symbol
ENSMUSG00000025027.18	-0.735046	6.89217	7.80808	0.00520133	0.0906379	ENSMUSG00000025027	X-prolyl aminopeptidase (aminopeptidase P) 1, soluble [Source:MGI Symbol;Acc:MGI:2180003]	protein_coding	Xpnpep1	MGI Symbol
ENSMUSG00000056459.14	1.09349	3.49985	7.8069	0.00520472	0.0906379	ENSMUSG00000056459	zinc finger and BTB domain containing 25 [Source:MGI Symbol;Acc:MGI:99197]	protein_coding	Zbtb25	MGI Symbol
ENSMUSG00000000088.7	-0.791424	7.07213	7.80589	0.00520762	0.0906379	ENSMUSG00000000088	cytochrome c oxidase subunit 5A [Source:MGI Symbol;Acc:MGI:88474]	protein_coding	Cox5a	MGI Symbol
ENSMUSG00000025001.11	-0.840413	6.99431	7.80553	0.00520865	0.0906379	ENSMUSG00000025001	helicase, lymphoid specific [Source:MGI Symbol;Acc:MGI:106209]	protein_coding	Hells	MGI Symbol
ENSMUSG00000033706.13	0.620949	7.10996	7.78587	0.00526566	0.0913726	ENSMUSG00000033706	SET and MYND domain containing 5 [Source:MGI Symbol;Acc:MGI:108048]	protein_coding	Smyd5	MGI Symbol
ENSMUSG00000084830.2	-0.734919	5.34914	7.78459	0.00526936	0.0913726	ENSMUSG00000084830	predicted gene 14539 [Source:MGI Symbol;Acc:MGI:3705371]	processed_pseudogene	Gm14539	MGI Symbol
ENSMUSG00000027951.16	1.25624	3.78388	7.75765	0.00534856	0.0924776	ENSMUSG00000027951	adenosine deaminase, RNA-specific [Source:MGI Symbol;Acc:MGI:1889575]	protein_coding	Adar	MGI Symbol
ENSMUSG00000025646.9	-0.571127	5.55788	7.75655	0.0053518	0.0924776	ENSMUSG00000025646	ATR interacting protein [Source:MGI Symbol;Acc:MGI:1925349]	protein_coding	Atrip	MGI Symbol
ENSMUSG00000056999.15	-0.572756	6.47274	7.74893	0.00537443	0.0926211	ENSMUSG00000056999	insulin degrading enzyme [Source:MGI Symbol;Acc:MGI:96412]	protein_coding	Ide	MGI Symbol
ENSMUSG00000069206.14	0.954773	4.01472	7.74515	0.00538569	0.0926211	ENSMUSG00000069206	zinc finger protein 874a [Source:MGI Symbol;Acc:MGI:3040703]	protein_coding	Zfp874a	MGI Symbol
ENSMUSG00000027072.13	-2.01942	2.46397	7.74431	0.00538822	0.0926211	ENSMUSG00000027072	proteoglycan 3 [Source:MGI Symbol;Acc:MGI:1858200]	protein_coding	Prg3	MGI Symbol
ENSMUSG00000038079.14	-1.01967	4.48013	7.73478	0.00541672	0.0929494	ENSMUSG00000038079	transmembrane protein 237 [Source:MGI Symbol;Acc:MGI:2138365]	protein_coding	Tmem237	MGI Symbol
ENSMUSG00000030314.16	0.551149	6.30811	7.73073	0.00542887	0.0929965	ENSMUSG00000030314	autophagy related 7 [Source:MGI Symbol;Acc:MGI:1921494]	protein_coding	Atg7	MGI Symbol
ENSMUSG00000009927.9	-0.68565	9.06767	7.72265	0.00545324	0.0932522	ENSMUSG00000009927	ribosomal protein S25 [Source:MGI Symbol;Acc:MGI:1922867]	protein_coding	Rps25	MGI Symbol
ENSMUSG00000026739.13	-0.784386	4.60899	7.70897	0.0054947	0.0936514	ENSMUSG00000026739	Bmi1 polycomb ring finger oncogene [Source:MGI Symbol;Acc:MGI:88174]	protein_coding	Bmi1	MGI Symbol
ENSMUSG00000116114.1	-2.76836	1.45365	7.70735	0.00549963	0.0936514	ENSMUSG00000116114	predicted gene, 35853 [Source:MGI Symbol;Acc:MGI:5595012]	antisense	Gm35853	MGI Symbol
ENSMUSG00000035967.15	2.93274	0.773404	7.70559	0.00550501	0.0936514	ENSMUSG00000035967	integrator complex subunit 6 like [Source:MGI Symbol;Acc:MGI:2442593]	protein_coding	Ints6l	MGI Symbol
ENSMUSG00000085436.1	-1.29166	2.01844	7.70221	0.00551534	0.093666	ENSMUSG00000085436	zinc finger protein 335, opposite strand [Source:MGI Symbol;Acc:MGI:3649775]	antisense	Zfp335os	MGI Symbol
ENSMUSG00000058706.5	1.26462	3.84542	7.68848	0.00555744	0.094219	ENSMUSG00000058706	RIKEN cDNA 0610030E20 gene [Source:MGI Symbol;Acc:MGI:1915614]	protein_coding	0610030E20Rik	MGI Symbol
ENSMUSG00000063445.14	0.656703	6.81157	7.67815	0.00558934	0.0945977	ENSMUSG00000063445	NmrA-like family domain containing 1 [Source:MGI Symbol;Acc:MGI:1915074]	protein_coding	Nmral1	MGI Symbol
ENSMUSG00000022109.6	-0.610652	7.00093	7.66644	0.00562575	0.0950511	ENSMUSG00000022109	mediator complex subunit 4 [Source:MGI Symbol;Acc:MGI:1914631]	protein_coding	Med4	MGI Symbol
ENSMUSG00000074466.12	1.27005	2.47764	7.66286	0.0056369	0.095077	ENSMUSG00000074466	predicted gene 15417 [Source:MGI Symbol;Acc:MGI:3642531]	antisense	Gm15417	MGI Symbol
ENSMUSG00000070493.3	-0.519279	6.39783	7.65779	0.00565277	0.0951823	ENSMUSG00000070493	coiled-coil-helix-coiled-coil-helix domain containing 2 [Source:MGI Symbol;Acc:MGI:1261428]	protein_coding	Chchd2	MGI Symbol
ENSMUSG00000034616.17	-2.43379	0.941477	7.63761	0.00571636	0.0956983	ENSMUSG00000034616	slingshot protein phosphatase 3 [Source:MGI Symbol;Acc:MGI:2683546]	protein_coding	Ssh3	MGI Symbol
ENSMUSG00000035199.6	0.702997	6.98431	7.63688	0.00571867	0.0956983	ENSMUSG00000035199	ADP-ribosylation factor-like 6 interacting protein 5 [Source:MGI Symbol;Acc:MGI:1929501]	protein_coding	Arl6ip5	MGI Symbol
ENSMUSG00000045464.5	0.939762	3.99267	7.63642	0.00572013	0.0956983	ENSMUSG00000045464	RIKEN cDNA 2810002D19 gene [Source:MGI Symbol;Acc:MGI:1913707]	processed_transcript	2810002D19Rik	MGI Symbol
ENSMUSG00000030016.14	0.554784	6.15603	7.63579	0.00572215	0.0956983	ENSMUSG00000030016	zinc finger protein 638 [Source:MGI Symbol;Acc:MGI:1203484]	protein_coding	Zfp638	MGI Symbol
ENSMUSG00000034858.16	-1.25588	4.11867	7.62771	0.00574782	0.0959652	ENSMUSG00000034858	family with sequence similarity 214, member A [Source:MGI Symbol;Acc:MGI:2387648]	protein_coding	Fam214a	MGI Symbol
ENSMUSG00000057506.5	-0.716831	4.96945	7.61554	0.00578674	0.0964094	ENSMUSG00000057506	biogenesis of lysosomal organelles complex-1, subunit 2 [Source:MGI Symbol;Acc:MGI:1920939]	protein_coding	Bloc1s2	MGI Symbol
ENSMUSG00000076258.1	-1.75953	2.99913	7.6133	0.00579393	0.0964094	ENSMUSG00000076258	predicted gene, 23935 [Source:MGI Symbol;Acc:MGI:5453712]	miRNA	Gm23935	MGI Symbol
ENSMUSG00000065037.1	-1.46251	4.52781	7.59445	0.00585483	0.097259	ENSMUSG00000065037	RNA, 7SK, nuclear [Source:MGI Symbol;Acc:MGI:103186]	misc_RNA	Rn7sk	MGI Symbol
ENSMUSG00000034203.8	0.580191	8.45414	7.59019	0.00586869	0.0973258	ENSMUSG00000034203	coiled-coil-helix-coiled-coil-helix domain containing 4 [Source:MGI Symbol;Acc:MGI:1919420]	protein_coding	Chchd4	MGI Symbol
ENSMUSG00000036916.13	-0.612374	5.33303	7.58486	0.00588606	0.0974502	ENSMUSG00000036916	zinc finger protein 280C [Source:MGI Symbol;Acc:MGI:2387585]	protein_coding	Zfp280c	MGI Symbol
ENSMUSG00000027248.13	0.441382	7.0818	7.57832	0.00590746	0.0976411	ENSMUSG00000027248	protein disulfide isomerase associated 3 [Source:MGI Symbol;Acc:MGI:95834]	protein_coding	Pdia3	MGI Symbol
ENSMUSG00000000561.14	0.618301	7.98032	7.56901	0.00593802	0.0977299	ENSMUSG00000000561	WD repeat domain 77 [Source:MGI Symbol;Acc:MGI:1917715]	protein_coding	Wdr77	MGI Symbol
ENSMUSG00000024974.10	-0.694965	7.09516	7.56864	0.00593926	0.0977299	ENSMUSG00000024974	structural maintenance of chromosomes 3 [Source:MGI Symbol;Acc:MGI:1339795]	protein_coding	Smc3	MGI Symbol
ENSMUSG00000026090.16	-2.5653	1.24861	7.56766	0.0059425	0.0977299	ENSMUSG00000026090	RIKEN cDNA 2010300C02 gene [Source:MGI Symbol;Acc:MGI:1919347]	protein_coding	2010300C02Rik	MGI Symbol
ENSMUSG00000043572.7	0.784727	4.20389	7.5544	0.00598637	0.0981563	ENSMUSG00000043572	prolyl-tRNA synthetase (mitochondrial)(putative) [Source:MGI Symbol;Acc:MGI:2386296]	protein_coding	Pars2	MGI Symbol
ENSMUSG00000020877.11	1.14969	2.96733	7.55323	0.00599025	0.0981563	ENSMUSG00000020877	secernin 2 [Source:MGI Symbol;Acc:MGI:1343092]	protein_coding	Scrn2	MGI Symbol
ENSMUSG00000019659.8	-0.678892	5.04191	7.55084	0.00599822	0.0981563	ENSMUSG00000019659	coiled-coil domain containing 12 [Source:MGI Symbol;Acc:MGI:1919904]	protein_coding	Ccdc12	MGI Symbol
ENSMUSG00000024668.8	-0.648672	7.58873	7.54329	0.00602341	0.0984056	ENSMUSG00000024668	succinate dehydrogenase complex assembly factor 2 [Source:MGI Symbol;Acc:MGI:1913322]	protein_coding	Sdhaf2	MGI Symbol
ENSMUSG00000084803.8	1.13395	3.00128	7.53684	0.00604498	0.0985951	ENSMUSG00000084803	RIKEN cDNA 5830444B04 gene [Source:MGI Symbol;Acc:MGI:3603170]	processed_transcript	5830444B04Rik	MGI Symbol
ENSMUSG00000104213.5	-1.33045	6.20383	7.52604	0.00608136	0.0989064	ENSMUSG00000104213	immunoglobulin heavy constant delta [Source:MGI Symbol;Acc:MGI:96447]	IG_C_gene	Ighd	MGI Symbol
ENSMUSG00000056531.11	0.666898	5.02763	7.52523	0.00608409	0.0989064	ENSMUSG00000056531	coiled-coil domain containing 18 [Source:MGI Symbol;Acc:MGI:1922974]	protein_coding	Ccdc18	MGI Symbol
ENSMUSG00000023345.17	-0.737641	5.74713	7.50947	0.00613755	0.0996117	ENSMUSG00000023345	POC1 centriolar protein A [Source:MGI Symbol;Acc:MGI:1917485]	protein_coding	Poc1a	MGI Symbol
ENSMUSG00000042213.17	1.84214	1.06995	7.50427	0.00615529	0.0996772	ENSMUSG00000042213	zinc finger, AN1-type domain 4 [Source:MGI Symbol;Acc:MGI:1914742]	protein_coding	Zfand4	MGI Symbol
ENSMUSG00000061311.6	-1.87192	4.43529	7.50238	0.00616175	0.0996772	ENSMUSG00000061311	recombination activating 1 [Source:MGI Symbol;Acc:MGI:97848]	protein_coding	Rag1	MGI Symbol
ENSMUSG00000034833.10	1.26545	3.74981	7.49465	0.00618825	0.0999389	ENSMUSG00000034833	thymocyte expressed, positive selection associated 1 [Source:MGI Symbol;Acc:MGI:1914846]	protein_coding	Tespa1	MGI Symbol
ENSMUSG00000032458.6	-0.644938	7.55395	7.49177	0.00619815	0.0999389	ENSMUSG00000032458	coatomer protein complex, subunit beta 2 (beta prime) [Source:MGI Symbol;Acc:MGI:1354962]	protein_coding	Copb2	MGI Symbol
ENSMUSG00000037400.17	-0.665695	5.15399	7.48019	0.00623816	0.10042	ENSMUSG00000037400	ATPase, class VI, type 11B [Source:MGI Symbol;Acc:MGI:1923545]	protein_coding	Atp11b	MGI Symbol
ENSMUSG00000048758.14	-0.522484	9.18197	7.45722	0.00631824	0.101544	ENSMUSG00000048758	ribosomal protein L29 [Source:MGI Symbol;Acc:MGI:99687]	protein_coding	Rpl29	MGI Symbol
ENSMUSG00000091614.2	-0.920624	5.67639	7.44029	0.00637795	0.102147	ENSMUSG00000091614	predicted gene, 17657 [Source:MGI Symbol;Acc:MGI:4937291]	protein_coding	Gm17657	MGI Symbol
ENSMUSG00000015290.15	0.582873	7.45399	7.43739	0.00638824	0.102147	ENSMUSG00000015290	ubiquitin-like 4A [Source:MGI Symbol;Acc:MGI:95049]	protein_coding	Ubl4a	MGI Symbol
ENSMUSG00000059482.15	1.02133	3.15499	7.43686	0.00639012	0.102147	ENSMUSG00000059482	RIKEN cDNA 2610301B20 gene [Source:MGI Symbol;Acc:MGI:1914407]	protein_coding	2610301B20Rik	MGI Symbol
ENSMUSG00000029687.16	0.609166	6.82172	7.4349	0.0063971	0.102147	ENSMUSG00000029687	enhancer of zeste 2 polycomb repressive complex 2 subunit [Source:MGI Symbol;Acc:MGI:107940]	protein_coding	Ezh2	MGI Symbol
ENSMUSG00000067713.7	0.638139	5.85989	7.43166	0.00640864	0.102166	ENSMUSG00000067713	protein kinase, AMP-activated, gamma 1 non-catalytic subunit [Source:MGI Symbol;Acc:MGI:108411]	protein_coding	Prkag1	MGI Symbol
ENSMUSG00000074151.13	1.61526	2.34395	7.42749	0.00642348	0.102238	ENSMUSG00000074151	NLR family, CARD domain containing 5 [Source:MGI Symbol;Acc:MGI:3612191]	protein_coding	Nlrc5	MGI Symbol
ENSMUSG00000039018.15	0.658433	5.95836	7.41962	0.00645166	0.102438	ENSMUSG00000039018	mitochondrial ribosome-associated GTPase 1 [Source:MGI Symbol;Acc:MGI:2685015]	protein_coding	Mtg1	MGI Symbol
ENSMUSG00000024369.16	0.606076	5.90729	7.41818	0.0064568	0.102438	ENSMUSG00000024369	negative elongation factor complex member E, Rdbp [Source:MGI Symbol;Acc:MGI:102744]	protein_coding	Nelfe	MGI Symbol
ENSMUSG00000057497.8	0.576633	8.17352	7.41385	0.00647237	0.102464	ENSMUSG00000057497	family with sequence similarity 136, member A [Source:MGI Symbol;Acc:MGI:1913738]	protein_coding	Fam136a	MGI Symbol
ENSMUSG00000014504.16	-0.560471	7.25888	7.41197	0.00647914	0.102464	ENSMUSG00000014504	signal recognition particle 19 [Source:MGI Symbol;Acc:MGI:1913634]	protein_coding	Srp19	MGI Symbol
ENSMUSG00000056209.7	-0.548524	7.13568	7.38748	0.00656795	0.103576	ENSMUSG00000056209	nucleoplasmin 3 [Source:MGI Symbol;Acc:MGI:894653]	protein_coding	Npm3	MGI Symbol
ENSMUSG00000002329.7	0.552174	6.23524	7.38408	0.00658037	0.103576	ENSMUSG00000002329	magnesium-dependent phosphatase 1 [Source:MGI Symbol;Acc:MGI:1915131]	protein_coding	Mdp1	MGI Symbol
ENSMUSG00000032288.9	-0.564458	7.2022	7.38376	0.00658153	0.103576	ENSMUSG00000032288	IMP3, U3 small nucleolar ribonucleoprotein [Source:MGI Symbol;Acc:MGI:1916119]	protein_coding	Imp3	MGI Symbol
ENSMUSG00000031995.9	-2.71758	1.23744	7.38072	0.00659268	0.103576	ENSMUSG00000031995	suppression of tumorigenicity 14 (colon carcinoma) [Source:MGI Symbol;Acc:MGI:1338881]	protein_coding	St14	MGI Symbol
ENSMUSG00000039195.4	-1.21945	3.8905	7.37628	0.00660899	0.103576	ENSMUSG00000039195	RIKEN cDNA 1110008P14 gene [Source:MGI Symbol;Acc:MGI:1920987]	protein_coding	1110008P14Rik	MGI Symbol
ENSMUSG00000024056.10	-0.548795	6.56223	7.37537	0.00661233	0.103576	ENSMUSG00000024056	NDC80 kinetochore complex component [Source:MGI Symbol;Acc:MGI:1914302]	protein_coding	Ndc80	MGI Symbol
ENSMUSG00000014075.15	-1.86144	2.99593	7.37128	0.00662737	0.103647	ENSMUSG00000014075	Tctex1 domain containing 2 [Source:MGI Symbol;Acc:MGI:1913311]	protein_coding	Tctex1d2	MGI Symbol
ENSMUSG00000030086.16	0.714602	5.36104	7.35289	0.00669549	0.104547	ENSMUSG00000030086	coiled-coil-helix-coiled-coil-helix domain containing 6 [Source:MGI Symbol;Acc:MGI:1913348]	protein_coding	Chchd6	MGI Symbol
ENSMUSG00000016206.6	-2.47673	2.70742	7.34141	0.0067384	0.105051	ENSMUSG00000016206	histocompatibility 2, M region locus 3 [Source:MGI Symbol;Acc:MGI:95915]	protein_coding	H2-M3	MGI Symbol
ENSMUSG00000022325.14	-0.681105	5.05188	7.33417	0.00676559	0.105309	ENSMUSG00000022325	processing of precursor 1, ribonuclease P/MRP family, (S. cerevisiae) [Source:MGI Symbol;Acc:MGI:1914974]	protein_coding	Pop1	MGI Symbol
ENSMUSG00000074909.5	-0.678898	5.57881	7.32885	0.00678564	0.105455	ENSMUSG00000074909	RAN binding protein 6 [Source:MGI Symbol;Acc:MGI:2683212]	protein_coding	Ranbp6	MGI Symbol
ENSMUSG00000041506.15	-0.542176	6.42563	7.31736	0.00682916	0.105733	ENSMUSG00000041506	RRP9, small subunit (SSU) processome component, homolog (yeast) [Source:MGI Symbol;Acc:MGI:2384313]	protein_coding	Rrp9	MGI Symbol
ENSMUSG00000003545.3	2.7658	1.20864	7.31641	0.00683276	0.105733	ENSMUSG00000003545	FBJ osteosarcoma oncogene B [Source:MGI Symbol;Acc:MGI:95575]	protein_coding	Fosb	MGI Symbol
ENSMUSG00000030880.14	0.610962	4.52079	7.31456	0.00683983	0.105733	ENSMUSG00000030880	polymerase (RNA) III (DNA directed) polypeptide E [Source:MGI Symbol;Acc:MGI:1349452]	protein_coding	Polr3e	MGI Symbol
ENSMUSG00000005362.14	0.589752	5.80835	7.31284	0.00684636	0.105733	ENSMUSG00000005362	cereblon [Source:MGI Symbol;Acc:MGI:1913277]	protein_coding	Crbn	MGI Symbol
ENSMUSG00000010358.13	0.785252	6.88147	7.30977	0.00685808	0.105749	ENSMUSG00000010358	interferon-induced protein 35 [Source:MGI Symbol;Acc:MGI:1917360]	protein_coding	Ifi35	MGI Symbol
ENSMUSG00000038388.14	0.917333	5.83639	7.30333	0.0068827	0.105821	ENSMUSG00000038388	membrane protein, palmitoylated 6 (MAGUK p55 subfamily member 6) [Source:MGI Symbol;Acc:MGI:1927340]	protein_coding	Mpp6	MGI Symbol
ENSMUSG00000024236.18	-3.07644	1.21749	7.30296	0.00688412	0.105821	ENSMUSG00000024236	supervillin [Source:MGI Symbol;Acc:MGI:2147319]	protein_coding	Svil	MGI Symbol
ENSMUSG00000022761.12	0.960122	3.92012	7.29953	0.00689725	0.105858	ENSMUSG00000022761	leucine-zipper-like transcriptional regulator, 1 [Source:MGI Symbol;Acc:MGI:1914113]	protein_coding	Lztr1	MGI Symbol
ENSMUSG00000056267.14	-0.90787	4.69491	7.29374	0.00691952	0.10601	ENSMUSG00000056267	centrosomal protein 70 [Source:MGI Symbol;Acc:MGI:1915371]	protein_coding	Cep70	MGI Symbol
ENSMUSG00000007850.16	-0.505383	7.28944	7.28883	0.00693847	0.10601	ENSMUSG00000007850	heterogeneous nuclear ribonucleoprotein H1 [Source:MGI Symbol;Acc:MGI:1891925]	protein_coding	Hnrnph1	MGI Symbol
ENSMUSG00000065808.1	-1.9545	1.63115	7.2886	0.00693935	0.10601	ENSMUSG00000065808	predicted gene, 23037 [Source:MGI Symbol;Acc:MGI:5452814]	misc_RNA	Gm23037	MGI Symbol
ENSMUSG00000041361.13	-1.01884	4.21358	7.28342	0.00695937	0.106152	ENSMUSG00000041361	myocardial zonula adherens protein [Source:MGI Symbol;Acc:MGI:2142908]	protein_coding	Myzap	MGI Symbol
ENSMUSG00000050592.8	-2.09616	1.37333	7.27883	0.0069772	0.106191	ENSMUSG00000050592	family with sequence similarity 78, member A [Source:MGI Symbol;Acc:MGI:2443569]	protein_coding	Fam78a	MGI Symbol
ENSMUSG00000038172.14	-2.33354	1.74429	7.27723	0.00698343	0.106191	ENSMUSG00000038172	tetratricopeptide repeat domain 39B [Source:MGI Symbol;Acc:MGI:1917113]	protein_coding	Ttc39b	MGI Symbol
ENSMUSG00000071337.11	0.657571	4.97452	7.25724	0.00706156	0.107214	ENSMUSG00000071337	cytotoxic granule-associated RNA binding protein 1 [Source:MGI Symbol;Acc:MGI:107914]	protein_coding	Tia1	MGI Symbol
ENSMUSG00000031935.9	-0.858423	4.52773	7.25288	0.00707873	0.10731	ENSMUSG00000031935	mediator complex subunit 17 [Source:MGI Symbol;Acc:MGI:2182585]	protein_coding	Med17	MGI Symbol
ENSMUSG00000005610.17	-0.470546	7.90836	7.24796	0.00709816	0.107344	ENSMUSG00000005610	eukaryotic translation initiation factor 4, gamma 2 [Source:MGI Symbol;Acc:MGI:109207]	protein_coding	Eif4g2	MGI Symbol
ENSMUSG00000030592.18	-1.24522	2.35887	7.24532	0.00710861	0.107344	ENSMUSG00000030592	ryanodine receptor 1, skeletal muscle [Source:MGI Symbol;Acc:MGI:99659]	protein_coding	Ryr1	MGI Symbol
ENSMUSG00000007036.15	-0.714748	4.5938	7.24284	0.00711843	0.107344	ENSMUSG00000007036	abhydrolase domain containing 16A [Source:MGI Symbol;Acc:MGI:99476]	protein_coding	Abhd16a	MGI Symbol
ENSMUSG00000028133.17	1.13674	3.65083	7.24101	0.00712569	0.107344	ENSMUSG00000028133	RWD domain containing 3 [Source:MGI Symbol;Acc:MGI:1920420]	protein_coding	Rwdd3	MGI Symbol
ENSMUSG00000028295.14	0.56111	5.95394	7.23861	0.00713524	0.107344	ENSMUSG00000028295	small integral membrane protein 8 [Source:MGI Symbol;Acc:MGI:1913541]	protein_coding	Smim8	MGI Symbol
ENSMUSG00000097303.2	1.13762	4.02501	7.2199	0.00720999	0.108303	ENSMUSG00000097303	RIKEN cDNA 3110083C13 gene [Source:MGI Symbol;Acc:MGI:1920458]	bidirectional_promoter_lncRNA	3110083C13Rik	MGI Symbol
ENSMUSG00000032526.11	-0.523285	7.00584	7.21289	0.0072382	0.108546	ENSMUSG00000032526	SS18, nBAF chromatin remodeling complex subunit like 2 [Source:MGI Symbol;Acc:MGI:1349474]	protein_coding	Ss18l2	MGI Symbol
ENSMUSG00000029322.12	0.828083	9.53456	7.20457	0.00727181	0.108546	ENSMUSG00000029322	placenta-specific 8 [Source:MGI Symbol;Acc:MGI:2445289]	protein_coding	Plac8	MGI Symbol
ENSMUSG00000037815.7	-0.644319	4.82575	7.20348	0.00727623	0.108546	ENSMUSG00000037815	catenin (cadherin associated protein), alpha 1 [Source:MGI Symbol;Acc:MGI:88274]	protein_coding	Ctnna1	MGI Symbol
ENSMUSG00000079477.9	0.560251	6.53557	7.20085	0.00728691	0.108546	ENSMUSG00000079477	RAB7, member RAS oncogene family [Source:MGI Symbol;Acc:MGI:105068]	protein_coding	Rab7	MGI Symbol
ENSMUSG00000040694.4	-1.5403	4.34609	7.20081	0.00728708	0.108546	ENSMUSG00000040694	apolipoprotein B mRNA editing enzyme, catalytic polypeptide 2 [Source:MGI Symbol;Acc:MGI:1343178]	protein_coding	Apobec2	MGI Symbol
ENSMUSG00000041263.14	1.00274	2.63959	7.19959	0.00729204	0.108546	ENSMUSG00000041263	RUN and SH3 domain containing 1 [Source:MGI Symbol;Acc:MGI:1919546]	protein_coding	Rusc1	MGI Symbol
ENSMUSG00000030301.17	-1.05346	3.23877	7.19215	0.00732233	0.108833	ENSMUSG00000030301	coiled-coil domain containing 91 [Source:MGI Symbol;Acc:MGI:1914265]	protein_coding	Ccdc91	MGI Symbol
ENSMUSG00000050921.12	1.54388	3.24136	7.16612	0.00742934	0.110207	ENSMUSG00000050921	purinergic receptor P2Y, G-protein coupled 10 [Source:MGI Symbol;Acc:MGI:1926076]	protein_coding	P2ry10	MGI Symbol
ENSMUSG00000037347.7	0.822371	4.83865	7.16425	0.00743708	0.110207	ENSMUSG00000037347	carbohydrate (N-acetylglucosamino) sulfotransferase 7 [Source:MGI Symbol;Acc:MGI:1891767]	protein_coding	Chst7	MGI Symbol
ENSMUSG00000050188.8	0.503633	5.98874	7.15739	0.00746556	0.110358	ENSMUSG00000050188	U7 snRNP-specific Sm-like protein LSM10 [Source:MGI Symbol;Acc:MGI:2151045]	protein_coding	Lsm10	MGI Symbol
ENSMUSG00000077192.3	-2.22104	2.29256	7.15642	0.00746962	0.110358	ENSMUSG00000077192	small nucleolar RNA, H/ACA box 17 [Source:MGI Symbol;Acc:MGI:4360060]	snoRNA	Snora17	MGI Symbol
ENSMUSG00000015090.13	2.75168	1.03267	7.14447	0.00751956	0.11093	ENSMUSG00000015090	prostaglandin D2 synthase (brain) [Source:MGI Symbol;Acc:MGI:99261]	protein_coding	Ptgds	MGI Symbol
ENSMUSG00000094936.8	-1.05438	3.23414	7.1388	0.00754338	0.111116	ENSMUSG00000094936	RNA binding motif protein 4 [Source:MGI Symbol;Acc:MGI:1100865]	protein_coding	Rbm4	MGI Symbol
ENSMUSG00000100417.2	-1.6087	2.15046	7.11367	0.00764983	0.112497	ENSMUSG00000100417	predicted gene 28578 [Source:MGI Symbol;Acc:MGI:5579284]	lincRNA	Gm28578	MGI Symbol
ENSMUSG00000020601.8	-1.02676	4.36462	7.11131	0.00765993	0.112497	ENSMUSG00000020601	tribbles pseudokinase 2 [Source:MGI Symbol;Acc:MGI:2145021]	protein_coding	Trib2	MGI Symbol
ENSMUSG00000084786.9	-0.547114	9.4882	7.09583	0.00772635	0.113152	ENSMUSG00000084786	ubiquitin-like 5 [Source:MGI Symbol;Acc:MGI:1913427]	protein_coding	Ubl5	MGI Symbol
ENSMUSG00000040681.16	-0.444623	7.48836	7.09384	0.00773493	0.113152	ENSMUSG00000040681	high mobility group nucleosomal binding domain 1 [Source:MGI Symbol;Acc:MGI:96120]	protein_coding	Hmgn1	MGI Symbol
ENSMUSG00000029054.8	2.33686	0.904713	7.09294	0.00773884	0.113152	ENSMUSG00000029054	gamma-aminobutyric acid (GABA) A receptor, subunit delta [Source:MGI Symbol;Acc:MGI:95622]	protein_coding	Gabrd	MGI Symbol
ENSMUSG00000063316.13	-0.651185	5.30372	7.08265	0.00778338	0.113635	ENSMUSG00000063316	ribosomal protein L27 [Source:MGI Symbol;Acc:MGI:98036]	protein_coding	Rpl27	MGI Symbol
ENSMUSG00000007892.8	-0.513677	11.5889	7.06905	0.0078427	0.114221	ENSMUSG00000007892	ribosomal protein, large, P1 [Source:MGI Symbol;Acc:MGI:1927099]	protein_coding	Rplp1	MGI Symbol
ENSMUSG00000053835.17	1.13341	2.54362	7.06815	0.00784662	0.114221	ENSMUSG00000053835	histocompatibility 2, T region locus 24 [Source:MGI Symbol;Acc:MGI:95958]	protein_coding	H2-T24	MGI Symbol
ENSMUSG00000078572.3	0.664619	6.46714	7.06013	0.00788181	0.114564	ENSMUSG00000078572	NADH:ubiquinone oxidoreductase complex assembly factor 8 [Source:MGI Symbol;Acc:MGI:1913676]	protein_coding	Ndufaf8	MGI Symbol
ENSMUSG00000107000.1	-1.5977	1.90745	7.05046	0.00792449	0.115016	ENSMUSG00000107000	predicted gene 43481 [Source:MGI Symbol;Acc:MGI:5663618]	TEC	Gm43481	MGI Symbol
ENSMUSG00000108030.1	1.28855	2.22754	7.04125	0.00796536	0.115439	ENSMUSG00000108030	RIKEN cDNA 9530062K07 gene [Source:MGI Symbol;Acc:MGI:1925989]	bidirectional_promoter_lncRNA	9530062K07Rik	MGI Symbol
ENSMUSG00000014959.12	-0.517794	6.74915	7.01421	0.00808654	0.117024	ENSMUSG00000014959	golgi reassembly stacking protein 2 [Source:MGI Symbol;Acc:MGI:2135962]	protein_coding	Gorasp2	MGI Symbol
ENSMUSG00000025019.17	-0.78493	4.10127	7.00855	0.00811212	0.117222	ENSMUSG00000025019	ligand dependent nuclear receptor corepressor [Source:MGI Symbol;Acc:MGI:2443930]	protein_coding	Lcor	MGI Symbol
ENSMUSG00000027243.8	0.690738	4.43448	7.00459	0.00813008	0.11731	ENSMUSG00000027243	harbinger transposase derived 1 [Source:MGI Symbol;Acc:MGI:2443194]	protein_coding	Harbi1	MGI Symbol
ENSMUSG00000048277.15	0.537886	7.29807	6.99994	0.00815126	0.117443	ENSMUSG00000048277	synaptogyrin 2 [Source:MGI Symbol;Acc:MGI:1328324]	protein_coding	Syngr2	MGI Symbol
ENSMUSG00000053801.18	0.560137	5.60161	6.99735	0.00816306	0.117443	ENSMUSG00000053801	glutamate-rich WD repeat containing 1 [Source:MGI Symbol;Acc:MGI:2141989]	protein_coding	Grwd1	MGI Symbol
ENSMUSG00000021395.11	1.00467	3.53287	6.9842	0.00822322	0.117996	ENSMUSG00000021395	spindlin 1 [Source:MGI Symbol;Acc:MGI:109242]	protein_coding	Spin1	MGI Symbol
ENSMUSG00000025651.14	-0.723774	8.58106	6.98374	0.00822536	0.117996	ENSMUSG00000025651	ubiquinol-cytochrome c reductase core protein 1 [Source:MGI Symbol;Acc:MGI:107876]	protein_coding	Uqcrc1	MGI Symbol
ENSMUSG00000084957.3	-0.56998	7.08171	6.9671	0.00830218	0.118926	ENSMUSG00000084957	BBSome interacting protein 1 [Source:MGI Symbol;Acc:MGI:1913610]	protein_coding	Bbip1	MGI Symbol
ENSMUSG00000029920.9	0.689887	5.6341	6.95182	0.00837339	0.119772	ENSMUSG00000029920	SWI/SNF-related, matrix-associated actin-dependent regulator of chromatin, subfamily a, containing DEAD/H box 1 [Source:MGI Symbol;Acc:MGI:95453]	protein_coding	Smarcad1	MGI Symbol
ENSMUSG00000041220.10	-0.507195	6.51396	6.94564	0.00840235	0.119958	ENSMUSG00000041220	ELOVL family member 6, elongation of long chain fatty acids (yeast) [Source:MGI Symbol;Acc:MGI:2156528]	protein_coding	Elovl6	MGI Symbol
ENSMUSG00000087107.8	-0.520515	8.06344	6.94389	0.00841062	0.119958	ENSMUSG00000087107	expressed sequence AI662270 [Source:MGI Symbol;Acc:MGI:2144254]	processed_transcript	AI662270	MGI Symbol
ENSMUSG00000002617.14	1.65314	1.60654	6.93205	0.00846644	0.12058	ENSMUSG00000002617	zinc finger protein 40 [Source:MGI Symbol;Acc:MGI:99185]	protein_coding	Zfp40	MGI Symbol
ENSMUSG00000026492.11	-0.757099	2.8711	6.92417	0.00850386	0.120803	ENSMUSG00000026492	transcription factor B2, mitochondrial [Source:MGI Symbol;Acc:MGI:107937]	protein_coding	Tfb2m	MGI Symbol
ENSMUSG00000025196.4	-1.48872	5.17181	6.91986	0.00852436	0.120803	ENSMUSG00000025196	carboxypeptidase N, polypeptide 1 [Source:MGI Symbol;Acc:MGI:2135874]	protein_coding	Cpn1	MGI Symbol
ENSMUSG00000030036.8	0.838136	4.74003	6.91708	0.00853761	0.120803	ENSMUSG00000030036	mannosyl-oligosaccharide glucosidase [Source:MGI Symbol;Acc:MGI:1929872]	protein_coding	Mogs	MGI Symbol
ENSMUSG00000073940.3	1.44033	5.74209	6.9166	0.00853993	0.120803	ENSMUSG00000073940	hemoglobin, beta adult t chain [Source:MGI Symbol;Acc:MGI:5474850]	protein_coding	Hbb-bt	MGI Symbol
ENSMUSG00000034111.6	1.18179	2.57373	6.9159	0.00854325	0.120803	ENSMUSG00000034111	transmembrane p24 trafficking protein 8 [Source:MGI Symbol;Acc:MGI:1923480]	protein_coding	Tmed8	MGI Symbol
ENSMUSG00000037624.15	-3.48895	1.42796	6.9069	0.00858639	0.120826	ENSMUSG00000037624	potassium channel, subfamily K, member 2 [Source:MGI Symbol;Acc:MGI:109366]	protein_coding	Kcnk2	MGI Symbol
ENSMUSG00000097616.7	0.945231	3.20653	6.90631	0.0085892	0.120826	ENSMUSG00000097616	RIKEN cDNA 1110019D14 gene [Source:MGI Symbol;Acc:MGI:1923561]	lincRNA	1110019D14Rik	MGI Symbol
ENSMUSG00000024777.10	-1.27465	1.75774	6.90371	0.00860173	0.120826	ENSMUSG00000024777	protein phosphatase 2, regulatory subunit B', beta [Source:MGI Symbol;Acc:MGI:2388480]	protein_coding	Ppp2r5b	MGI Symbol
ENSMUSG00000026080.13	1.78233	3.75819	6.90309	0.00860467	0.120826	ENSMUSG00000026080	carbohydrate sulfotransferase 10 [Source:MGI Symbol;Acc:MGI:2138283]	protein_coding	Chst10	MGI Symbol
ENSMUSG00000030279.15	0.664831	5.13684	6.90282	0.008606	0.120826	ENSMUSG00000030279	C2 calcium-dependent domain containing 5 [Source:MGI Symbol;Acc:MGI:1921991]	protein_coding	C2cd5	MGI Symbol
ENSMUSG00000005774.12	1.17531	1.99037	6.89396	0.00864874	0.121254	ENSMUSG00000005774	regulatory factor X, 5 (influences HLA class II expression) [Source:MGI Symbol;Acc:MGI:1858421]	protein_coding	Rfx5	MGI Symbol
ENSMUSG00000001082.12	-1.92915	1.96656	6.89017	0.00866712	0.12134	ENSMUSG00000001082	major facilitator superfamily domain containing 10 [Source:MGI Symbol;Acc:MGI:1915544]	protein_coding	Mfsd10	MGI Symbol
ENSMUSG00000027411.17	0.427828	6.46972	6.88531	0.0086907	0.121492	ENSMUSG00000027411	VSP16 CORVET/HOPS core subunit [Source:MGI Symbol;Acc:MGI:2136772]	protein_coding	Vps16	MGI Symbol
ENSMUSG00000053119.11	0.491426	6.80972	6.88287	0.00870258	0.121492	ENSMUSG00000053119	charged multivesicular body protein 3 [Source:MGI Symbol;Acc:MGI:1913950]	protein_coding	Chmp3	MGI Symbol
ENSMUSG00000050732.9	0.569449	8.39254	6.88027	0.00871523	0.121497	ENSMUSG00000050732	vesicle-associated membrane protein 8 [Source:MGI Symbol;Acc:MGI:1336882]	protein_coding	Vamp8	MGI Symbol
ENSMUSG00000070394.10	-0.591563	8.82426	6.87036	0.00876371	0.122001	ENSMUSG00000070394	transmembrane protein 256 [Source:MGI Symbol;Acc:MGI:1916436]	protein_coding	Tmem256	MGI Symbol
ENSMUSG00000000276.11	-0.700985	4.22674	6.86766	0.00877696	0.122013	ENSMUSG00000000276	diacylglycerol kinase, epsilon [Source:MGI Symbol;Acc:MGI:1889276]	protein_coding	Dgke	MGI Symbol
ENSMUSG00000060591.9	1.92317	3.11129	6.85896	0.00881978	0.122385	ENSMUSG00000060591	interferon induced transmembrane protein 2 [Source:MGI Symbol;Acc:MGI:1933382]	protein_coding	Ifitm2	MGI Symbol
ENSMUSG00000031820.9	0.558423	5.54694	6.85721	0.00882845	0.122385	ENSMUSG00000031820	BRISC and BRCA1 A complex member 1 [Source:MGI Symbol;Acc:MGI:1915501]	protein_coding	Babam1	MGI Symbol
ENSMUSG00000024205.7	0.459344	7.75905	6.84527	0.00888765	0.123033	ENSMUSG00000024205	ribosomal protein L36, pseudogene 2 [Source:MGI Symbol;Acc:MGI:3650081]	processed_pseudogene	Rpl36-ps2	MGI Symbol
ENSMUSG00000024712.9	-0.662804	4.86031	6.84191	0.00890436	0.123092	ENSMUSG00000024712	riboflavin kinase [Source:MGI Symbol;Acc:MGI:1914688]	protein_coding	Rfk	MGI Symbol
ENSMUSG00000032965.11	-0.930795	3.01032	6.83355	0.00894615	0.123497	ENSMUSG00000032965	intraflagellar transport 57 [Source:MGI Symbol;Acc:MGI:1921166]	protein_coding	Ift57	MGI Symbol
ENSMUSG00000025283.15	0.915084	5.75024	6.8255	0.00898655	0.123882	ENSMUSG00000025283	spermidine/spermine N1-acetyl transferase 1 [Source:MGI Symbol;Acc:MGI:98233]	protein_coding	Sat1	MGI Symbol
ENSMUSG00000024921.17	-0.85173	4.04523	6.81472	0.00904097	0.124458	ENSMUSG00000024921	SWI/SNF related, matrix associated, actin dependent regulator of chromatin, subfamily a, member 2 [Source:MGI Symbol;Acc:MGI:99603]	protein_coding	Smarca2	MGI Symbol
ENSMUSG00000028986.12	0.697457	5.18769	6.8024	0.00910355	0.12496	ENSMUSG00000028986	kelch-like 7 [Source:MGI Symbol;Acc:MGI:1196453]	protein_coding	Klhl7	MGI Symbol
ENSMUSG00000014503.15	1.04693	2.87905	6.80181	0.00910656	0.12496	ENSMUSG00000014503	polycystic kidney disease 2-like 2 [Source:MGI Symbol;Acc:MGI:1858231]	protein_coding	Pkd2l2	MGI Symbol
ENSMUSG00000031504.6	-2.5102	0.920402	6.80009	0.00911535	0.12496	ENSMUSG00000031504	RAB20, member RAS oncogene family [Source:MGI Symbol;Acc:MGI:102789]	protein_coding	Rab20	MGI Symbol
ENSMUSG00000037348.15	-2.38858	1.3041	6.79187	0.00915737	0.125362	ENSMUSG00000037348	progestin and adipoQ receptor family member VII [Source:MGI Symbol;Acc:MGI:1919154]	protein_coding	Paqr7	MGI Symbol
ENSMUSG00000002279.19	0.690743	4.82701	6.7833	0.00920144	0.125662	ENSMUSG00000002279	lipase maturation factor 1 [Source:MGI Symbol;Acc:MGI:1923733]	protein_coding	Lmf1	MGI Symbol
ENSMUSG00000001158.13	0.438585	8.15835	6.78267	0.00920469	0.125662	ENSMUSG00000001158	small nuclear ribonucleoprotein 27 (U4/U6.U5) [Source:MGI Symbol;Acc:MGI:1913868]	protein_coding	Snrnp27	MGI Symbol
ENSMUSG00000001105.15	-0.487137	7.41079	6.77968	0.00922012	0.125699	ENSMUSG00000001105	intraflagellar transport 20 [Source:MGI Symbol;Acc:MGI:1915585]	protein_coding	Ift20	MGI Symbol
ENSMUSG00000033940.8	0.501026	8.44434	6.76607	0.00929069	0.126487	ENSMUSG00000033940	BRICK1, SCAR/WAVE actin-nucleating complex subunit [Source:MGI Symbol;Acc:MGI:1915406]	protein_coding	Brk1	MGI Symbol
ENSMUSG00000022035.6	-0.581968	6.03054	6.7596	0.00932448	0.126772	ENSMUSG00000022035	coiled-coil domain containing 25 [Source:MGI Symbol;Acc:MGI:1914429]	protein_coding	Ccdc25	MGI Symbol
ENSMUSG00000031264.13	0.608179	8.05025	6.74736	0.00938864	0.127469	ENSMUSG00000031264	Bruton agammaglobulinemia tyrosine kinase [Source:MGI Symbol;Acc:MGI:88216]	protein_coding	Btk	MGI Symbol
ENSMUSG00000058900.5	0.925509	2.99766	6.74204	0.00941666	0.127674	ENSMUSG00000058900	regulator of sex limited protein 1 [Source:MGI Symbol;Acc:MGI:3044162]	protein_coding	Rsl1	MGI Symbol
ENSMUSG00000052488.7	-1.28196	2.01172	6.73398	0.00945933	0.128077	ENSMUSG00000052488	calcium homeostasis endoplasmic reticulum protein [Source:MGI Symbol;Acc:MGI:106417]	protein_coding	Cherp	MGI Symbol
ENSMUSG00000022106.14	-0.69125	4.82712	6.72771	0.00949265	0.128186	ENSMUSG00000022106	regulator of chromosome condensation (RCC1) and BTB (POZ) domain containing protein 2 [Source:MGI Symbol;Acc:MGI:1917200]	protein_coding	Rcbtb2	MGI Symbol
ENSMUSG00000097583.2	-1.36977	1.89988	6.72566	0.00950357	0.128186	ENSMUSG00000097583	RIKEN cDNA 6430590A07 gene [Source:MGI Symbol;Acc:MGI:3648839]	processed_transcript	6430590A07Rik	MGI Symbol
ENSMUSG00000097000.2	1.16866	2.39606	6.72515	0.0095063	0.128186	ENSMUSG00000097000	predicted gene, 17435 [Source:MGI Symbol;Acc:MGI:4937069]	antisense	Gm17435	MGI Symbol
ENSMUSG00000020268.14	0.748425	4.75582	6.71601	0.00955513	0.128666	ENSMUSG00000020268	LYR motif containing 7 [Source:MGI Symbol;Acc:MGI:1922780]	protein_coding	Lyrm7	MGI Symbol
ENSMUSG00000024197.10	-2.24483	1.1143	6.71362	0.00956791	0.128666	ENSMUSG00000024197	perilipin 3 [Source:MGI Symbol;Acc:MGI:1914155]	protein_coding	Plin3	MGI Symbol
ENSMUSG00000029782.20	0.49238	6.56471	6.707	0.00960351	0.128969	ENSMUSG00000029782	transmembrane protein 209 [Source:MGI Symbol;Acc:MGI:1919899]	protein_coding	Tmem209	MGI Symbol
ENSMUSG00000035342.14	-1.89505	1.73955	6.70312	0.00962445	0.129075	ENSMUSG00000035342	leucine zipper, putative tumor suppressor 2 [Source:MGI Symbol;Acc:MGI:2385095]	protein_coding	Lzts2	MGI Symbol
ENSMUSG00000013707.3	1.8189	4.73508	6.6965	0.00966024	0.129113	ENSMUSG00000013707	tumor necrosis factor, alpha-induced protein 8-like 2 [Source:MGI Symbol;Acc:MGI:1917019]	protein_coding	Tnfaip8l2	MGI Symbol
ENSMUSG00000032754.14	-1.60108	1.5127	6.69611	0.00966233	0.129113	ENSMUSG00000032754	solute carrier family 8 (sodium/lithium/calcium exchanger), member B1 [Source:MGI Symbol;Acc:MGI:2180781]	protein_coding	Slc8b1	MGI Symbol
ENSMUSG00000028233.6	-0.43877	6.83067	6.69535	0.00966647	0.129113	ENSMUSG00000028233	trimethylguanosine synthase 1 [Source:MGI Symbol;Acc:MGI:2151797]	protein_coding	Tgs1	MGI Symbol
ENSMUSG00000025371.12	0.65515	4.96634	6.68474	0.00972419	0.129514	ENSMUSG00000025371	charged multivesicular body protein 6 [Source:MGI Symbol;Acc:MGI:3583942]	protein_coding	Chmp6	MGI Symbol
ENSMUSG00000061838.7	0.587838	4.89655	6.67978	0.00975126	0.129514	ENSMUSG00000061838	succinate-Coenzyme A ligase, GDP-forming, beta subunit [Source:MGI Symbol;Acc:MGI:1306824]	protein_coding	Suclg2	MGI Symbol
ENSMUSG00000048440.16	-1.51178	1.96793	6.6787	0.00975716	0.129514	ENSMUSG00000048440	cytochrome P450, family 4, subfamily f, polypeptide 16 [Source:MGI Symbol;Acc:MGI:1917351]	protein_coding	Cyp4f16	MGI Symbol
ENSMUSG00000027406.13	0.485346	7.98624	6.67377	0.0097842	0.129514	ENSMUSG00000027406	isocitrate dehydrogenase 3 (NAD+) beta [Source:MGI Symbol;Acc:MGI:2158650]	protein_coding	Idh3b	MGI Symbol
ENSMUSG00000024925.11	-0.602855	6.46695	6.67298	0.00978855	0.129514	ENSMUSG00000024925	ribonuclease H2, subunit C [Source:MGI Symbol;Acc:MGI:1915459]	protein_coding	Rnaseh2c	MGI Symbol
ENSMUSG00000108551.1	-1.01841	2.26535	6.67144	0.00979698	0.129514	ENSMUSG00000108551	predicted gene, 20274 [Source:MGI Symbol;Acc:MGI:5012459]	sense_intronic	Gm20274	MGI Symbol
ENSMUSG00000041959.14	-0.737518	9.72106	6.67079	0.00980058	0.129514	ENSMUSG00000041959	S100 calcium binding protein A10 (calpactin) [Source:MGI Symbol;Acc:MGI:1339468]	protein_coding	S100a10	MGI Symbol
ENSMUSG00000053898.12	0.57684	6.99092	6.67065	0.00980132	0.129514	ENSMUSG00000053898	enoyl coenzyme A hydratase 1, peroxisomal [Source:MGI Symbol;Acc:MGI:1858208]	protein_coding	Ech1	MGI Symbol
ENSMUSG00000031387.14	-1.90921	3.02784	6.66687	0.00982218	0.129616	ENSMUSG00000031387	renin binding protein [Source:MGI Symbol;Acc:MGI:105940]	protein_coding	Renbp	MGI Symbol
ENSMUSG00000046605.14	0.910271	2.89392	6.66213	0.0098483	0.129787	ENSMUSG00000046605	UDP-GlcNAc:betaGal beta-1,3-N-acetylglucosaminyltransferase-like 1 [Source:MGI Symbol;Acc:MGI:2441705]	protein_coding	B3gntl1	MGI Symbol
ENSMUSG00000056737.14	1.05458	6.34244	6.65842	0.00986881	0.129825	ENSMUSG00000056737	capping protein (actin filament), gelsolin-like [Source:MGI Symbol;Acc:MGI:1098259]	protein_coding	Capg	MGI Symbol
ENSMUSG00000038209.12	-1.66554	2.16734	6.65687	0.00987743	0.129825	ENSMUSG00000038209	intelectin 1 (galactofuranose binding) [Source:MGI Symbol;Acc:MGI:1333831]	protein_coding	Itln1	MGI Symbol
ENSMUSG00000025509.15	-0.744083	4.06543	6.64781	0.0099278	0.130222	ENSMUSG00000025509	patatin-like phospholipase domain containing 2 [Source:MGI Symbol;Acc:MGI:1914103]	protein_coding	Pnpla2	MGI Symbol
ENSMUSG00000020553.8	0.643097	5.23214	6.64579	0.00993902	0.130222	ENSMUSG00000020553	phosphatidylcholine transfer protein [Source:MGI Symbol;Acc:MGI:107375]	protein_coding	Pctp	MGI Symbol
ENSMUSG00000072620.3	1.92345	3.67747	6.64434	0.00994713	0.130222	ENSMUSG00000072620	schlafen 2 [Source:MGI Symbol;Acc:MGI:1313258]	protein_coding	Slfn2	MGI Symbol
ENSMUSG00000020564.17	0.861375	3.41402	6.6325	0.0100135	0.130722	ENSMUSG00000020564	ataxin 7-like 1 [Source:MGI Symbol;Acc:MGI:3584458]	protein_coding	Atxn7l1	MGI Symbol
ENSMUSG00000020737.12	0.581562	9.05221	6.63176	0.0100176	0.130722	ENSMUSG00000020737	Jupiter microtubule associated homolog 1 [Source:MGI Symbol;Acc:MGI:1096361]	protein_coding	Jpt1	MGI Symbol
ENSMUSG00000006005.18	-0.726398	9.05194	6.63044	0.010025	0.130722	ENSMUSG00000006005	translocated promoter region, nuclear basket protein [Source:MGI Symbol;Acc:MGI:1922066]	protein_coding	Tpr	MGI Symbol
ENSMUSG00000084796.1	-0.68481	4.51428	6.61592	0.0101071	0.131495	ENSMUSG00000084796	Mir142 host gene (non-protein coding) [Source:MGI Symbol;Acc:MGI:1925841]	lincRNA	Mir142hg	MGI Symbol
ENSMUSG00000004071.13	0.577079	5.95431	6.61371	0.0101196	0.131495	ENSMUSG00000004071	cell death inducing Trp53 target 1 [Source:MGI Symbol;Acc:MGI:1913876]	protein_coding	Cdip1	MGI Symbol
ENSMUSG00000005983.15	1.16878	1.96107	6.61291	0.0101242	0.131495	ENSMUSG00000005983	RIKEN cDNA 1700037C18 gene [Source:MGI Symbol;Acc:MGI:1920511]	protein_coding	1700037C18Rik	MGI Symbol
ENSMUSG00000016946.6	0.780073	4.17534	6.60913	0.0101457	0.131545	ENSMUSG00000016946	potassium channel tetramerisation domain containing 5 [Source:MGI Symbol;Acc:MGI:1916509]	protein_coding	Kctd5	MGI Symbol
ENSMUSG00000003309.14	-0.844084	3.5979	6.60756	0.0101547	0.131545	ENSMUSG00000003309	adaptor protein complex AP-1, mu 2 subunit [Source:MGI Symbol;Acc:MGI:1336974]	protein_coding	Ap1m2	MGI Symbol
ENSMUSG00000007987.12	0.555708	7.69448	6.603	0.0101807	0.131688	ENSMUSG00000007987	intraflagellar transport 22 [Source:MGI Symbol;Acc:MGI:1914536]	protein_coding	Ift22	MGI Symbol
ENSMUSG00000036499.9	-0.888176	4.50194	6.59946	0.010201	0.131688	ENSMUSG00000036499	early endosome antigen 1 [Source:MGI Symbol;Acc:MGI:2442192]	protein_coding	Eea1	MGI Symbol
ENSMUSG00000062931.15	-0.791404	5.12735	6.59863	0.0102057	0.131688	ENSMUSG00000062931	zinc finger protein 938 [Source:MGI Symbol;Acc:MGI:3621440]	protein_coding	Zfp938	MGI Symbol
ENSMUSG00000036764.12	1.17397	3.37342	6.58998	0.0102554	0.132123	ENSMUSG00000036764	DnaJ heat shock protein family (Hsp40) member C12 [Source:MGI Symbol;Acc:MGI:1353428]	protein_coding	Dnajc12	MGI Symbol
ENSMUSG00000020743.15	0.847139	5.34166	6.58813	0.0102661	0.132123	ENSMUSG00000020743	MIF4G domain containing [Source:MGI Symbol;Acc:MGI:1916924]	protein_coding	Mif4gd	MGI Symbol
ENSMUSG00000024991.8	-0.524661	8.96163	6.58293	0.0102961	0.132336	ENSMUSG00000024991	eukaryotic translation initiation factor 3, subunit A [Source:MGI Symbol;Acc:MGI:95301]	protein_coding	Eif3a	MGI Symbol
ENSMUSG00000106106.3	-1.64006	13.4753	6.57851	0.0103217	0.132493	ENSMUSG00000106106	18s RNA, related sequence 5	rRNA	CT010467.1	Clone-based (Ensembl) gene
ENSMUSG00000019295.8	0.637176	5.12572	6.5743	0.0103461	0.132635	ENSMUSG00000019295	transmembrane protein 129 [Source:MGI Symbol;Acc:MGI:1915616]	protein_coding	Tmem129	MGI Symbol
ENSMUSG00000027610.17	0.666424	4.20586	6.56903	0.0103769	0.132856	ENSMUSG00000027610	glutathione synthetase [Source:MGI Symbol;Acc:MGI:95852]	protein_coding	Gss	MGI Symbol
ENSMUSG00000019888.16	-2.78218	4.34575	6.56375	0.0104077	0.133027	ENSMUSG00000019888	MGAT4 family, member C [Source:MGI Symbol;Acc:MGI:1914819]	protein_coding	Mgat4c	MGI Symbol
ENSMUSG00000116097.1	1.0724	4.91413	6.56214	0.0104171	0.133027	ENSMUSG00000116097	predicted gene, 36738 [Source:MGI Symbol;Acc:MGI:5595897]	lincRNA	Gm36738	MGI Symbol
ENSMUSG00000029007.8	0.976205	2.81136	6.55672	0.0104489	0.13318	ENSMUSG00000029007	angiotensin II, type I receptor-associated protein [Source:MGI Symbol;Acc:MGI:1339977]	protein_coding	Agtrap	MGI Symbol
ENSMUSG00000028931.12	0.569398	5.19801	6.55549	0.0104561	0.13318	ENSMUSG00000028931	potassium voltage-gated channel, shaker-related subfamily, beta member 2 [Source:MGI Symbol;Acc:MGI:109239]	protein_coding	Kcnab2	MGI Symbol
ENSMUSG00000061559.15	-0.602449	9.25966	6.54713	0.0105054	0.133333	ENSMUSG00000061559	WD repeat domain 61 [Source:MGI Symbol;Acc:MGI:1917493]	protein_coding	Wdr61	MGI Symbol
ENSMUSG00000023921.9	0.513159	5.69283	6.54582	0.0105131	0.133333	ENSMUSG00000023921	methylmalonyl-Coenzyme A mutase [Source:MGI Symbol;Acc:MGI:97239]	protein_coding	Mmut	MGI Symbol
ENSMUSG00000071652.8	-0.810033	4.17158	6.54445	0.0105212	0.133333	ENSMUSG00000071652	integrator complex subunit 5 [Source:MGI Symbol;Acc:MGI:1923578]	protein_coding	Ints5	MGI Symbol
ENSMUSG00000004054.9	-0.968603	2.42095	6.54431	0.010522	0.133333	ENSMUSG00000004054	mitogen-activated protein kinase kinase kinase 11 [Source:MGI Symbol;Acc:MGI:1346880]	protein_coding	Map3k11	MGI Symbol
ENSMUSG00000038286.11	0.671319	5.38379	6.53691	0.0105659	0.133717	ENSMUSG00000038286	biphenyl hydrolase-like (serine hydrolase, breast epithelial mucin-associated antigen) [Source:MGI Symbol;Acc:MGI:1915271]	protein_coding	Bphl	MGI Symbol
ENSMUSG00000097296.1	-1.58727	1.82447	6.531	0.010601	0.133935	ENSMUSG00000097296	predicted gene, 26532 [Source:MGI Symbol;Acc:MGI:5477026]	lincRNA	Gm26532	MGI Symbol
ENSMUSG00000079104.4	0.634166	4.33466	6.52947	0.0106102	0.133935	ENSMUSG00000079104	phosphoribosyl pyrophosphate synthetase 1-like 3 [Source:MGI Symbol;Acc:MGI:3779453]	protein_coding	Prps1l3	MGI Symbol
ENSMUSG00000024947.17	-0.621346	4.39636	6.51964	0.010669	0.134301	ENSMUSG00000024947	multiple endocrine neoplasia 1 [Source:MGI Symbol;Acc:MGI:1316736]	protein_coding	Men1	MGI Symbol
ENSMUSG00000042647.13	1.06873	3.09637	6.51562	0.0106931	0.134301	ENSMUSG00000042647	acyl-Coenzyme A dehydrogenase family, member 12 [Source:MGI Symbol;Acc:MGI:2443320]	protein_coding	Acad12	MGI Symbol
ENSMUSG00000054435.16	-2.27081	1.44775	6.51398	0.010703	0.134301	ENSMUSG00000054435	GTPase, IMAP family member 4 [Source:MGI Symbol;Acc:MGI:1349656]	protein_coding	Gimap4	MGI Symbol
ENSMUSG00000045328.11	-0.605659	6.95799	6.51348	0.010706	0.134301	ENSMUSG00000045328	centromere protein E [Source:MGI Symbol;Acc:MGI:1098230]	protein_coding	Cenpe	MGI Symbol
ENSMUSG00000059890.16	-0.663754	5.31542	6.5133	0.0107071	0.134301	ENSMUSG00000059890	ubiquitination factor E4A [Source:MGI Symbol;Acc:MGI:2154580]	protein_coding	Ube4a	MGI Symbol
ENSMUSG00000038930.11	-0.990955	2.98394	6.50706	0.0107447	0.134602	ENSMUSG00000038930	RCC1 domain containing 1 [Source:MGI Symbol;Acc:MGI:2444156]	protein_coding	Rccd1	MGI Symbol
ENSMUSG00000029763.17	0.584609	5.82838	6.49663	0.0108079	0.135222	ENSMUSG00000029763	exocyst complex component 4 [Source:MGI Symbol;Acc:MGI:1096376]	protein_coding	Exoc4	MGI Symbol
ENSMUSG00000063268.12	1.04634	3.44923	6.47763	0.0109241	0.136415	ENSMUSG00000063268	poly (ADP-ribose) polymerase family, member 10 [Source:MGI Symbol;Acc:MGI:3712326]	protein_coding	Parp10	MGI Symbol
ENSMUSG00000025858.12	1.09429	1.64987	6.47652	0.0109309	0.136415	ENSMUSG00000025858	golgi to ER traffic protein 4 [Source:MGI Symbol;Acc:MGI:1914854]	protein_coding	Get4	MGI Symbol
ENSMUSG00000024902.5	-0.547674	8.38537	6.47382	0.0109475	0.136451	ENSMUSG00000024902	mitochondrial ribosomal protein L11 [Source:MGI Symbol;Acc:MGI:2137215]	protein_coding	Mrpl11	MGI Symbol
ENSMUSG00000060600.15	1.06809	6.64239	6.45382	0.0110714	0.137741	ENSMUSG00000060600	enolase 3, beta muscle [Source:MGI Symbol;Acc:MGI:95395]	protein_coding	Eno3	MGI Symbol
ENSMUSG00000002984.17	0.784282	6.97276	6.45261	0.0110789	0.137741	ENSMUSG00000002984	translocase of outer mitochondrial membrane 40 [Source:MGI Symbol;Acc:MGI:1858259]	protein_coding	Tomm40	MGI Symbol
ENSMUSG00000027635.15	0.675894	5.43735	6.44494	0.0111269	0.138124	ENSMUSG00000027635	DSN1 homolog, MIS12 kinetochore complex component [Source:MGI Symbol;Acc:MGI:1914184]	protein_coding	Dsn1	MGI Symbol
ENSMUSG00000020648.3	0.529818	5.54028	6.44321	0.0111377	0.138124	ENSMUSG00000020648	dihydrouridine synthase 4-like (S. cerevisiae) [Source:MGI Symbol;Acc:MGI:1919166]	protein_coding	Dus4l	MGI Symbol
ENSMUSG00000022111.9	-0.668646	7.0772	6.43905	0.0111638	0.138275	ENSMUSG00000022111	ubiquitin carboxyl-terminal esterase L3 (ubiquitin thiolesterase) [Source:MGI Symbol;Acc:MGI:1355274]	protein_coding	Uchl3	MGI Symbol
ENSMUSG00000015176.11	-0.522826	10.2408	6.42211	0.0112708	0.139425	ENSMUSG00000015176	nucleolar and coiled-body phosphoprotein 1 [Source:MGI Symbol;Acc:MGI:1918019]	protein_coding	Nolc1	MGI Symbol
ENSMUSG00000019845.8	0.828582	3.59334	6.41455	0.0113189	0.13961	ENSMUSG00000019845	tubulin, epsilon 1 [Source:MGI Symbol;Acc:MGI:1919174]	protein_coding	Tube1	MGI Symbol
ENSMUSG00000026568.6	-0.554591	6.3529	6.41379	0.0113238	0.13961	ENSMUSG00000026568	mitochondrial pyruvate carrier 2 [Source:MGI Symbol;Acc:MGI:1917706]	protein_coding	Mpc2	MGI Symbol
ENSMUSG00000027597.15	0.536643	6.09153	6.4131	0.0113281	0.13961	ENSMUSG00000027597	S-adenosylhomocysteine hydrolase [Source:MGI Symbol;Acc:MGI:87968]	protein_coding	Ahcy	MGI Symbol
ENSMUSG00000000171.5	-0.622849	10.0511	6.40739	0.0113647	0.139886	ENSMUSG00000000171	succinate dehydrogenase complex, subunit D, integral membrane protein [Source:MGI Symbol;Acc:MGI:1914175]	protein_coding	Sdhd	MGI Symbol
ENSMUSG00000006418.17	0.690123	5.43859	6.39885	0.0114194	0.140385	ENSMUSG00000006418	ring finger protein 114 [Source:MGI Symbol;Acc:MGI:1933159]	protein_coding	Rnf114	MGI Symbol
ENSMUSG00000024691.13	-0.572615	8.11943	6.39276	0.0114587	0.140554	ENSMUSG00000024691	family with sequence similarity 111, member A [Source:MGI Symbol;Acc:MGI:1915508]	protein_coding	Fam111a	MGI Symbol
ENSMUSG00000104960.1	-0.73501	8.59299	6.39147	0.011467	0.140554	ENSMUSG00000104960	small nucleolar RNA host gene 8 [Source:MGI Symbol;Acc:MGI:1917145]	processed_transcript	Snhg8	MGI Symbol
ENSMUSG00000057594.12	0.767575	4.62838	6.3901	0.0114758	0.140554	ENSMUSG00000057594	ADP-ribosylation factor-like 16 [Source:MGI Symbol;Acc:MGI:1917567]	protein_coding	Arl16	MGI Symbol
ENSMUSG00000039703.15	0.923847	5.02142	6.38585	0.0115034	0.140698	ENSMUSG00000039703	NPL4 homolog, ubiquitin recognition factor [Source:MGI Symbol;Acc:MGI:2679787]	protein_coding	Nploc4	MGI Symbol
ENSMUSG00000002297.16	0.697323	5.49195	6.38175	0.01153	0.140698	ENSMUSG00000002297	DBF4 zinc finger [Source:MGI Symbol;Acc:MGI:1351328]	protein_coding	Dbf4	MGI Symbol
ENSMUSG00000027580.17	1.08134	2.92218	6.37957	0.0115441	0.140698	ENSMUSG00000027580	helicase with zinc finger 2, transcriptional coactivator [Source:MGI Symbol;Acc:MGI:2385169]	protein_coding	Helz2	MGI Symbol
ENSMUSG00000027286.16	0.602567	4.59269	6.37951	0.0115445	0.140698	ENSMUSG00000027286	leucine rich repeat containing 57 [Source:MGI Symbol;Acc:MGI:1913856]	protein_coding	Lrrc57	MGI Symbol
ENSMUSG00000051234.6	-0.616619	8.15437	6.36496	0.0116396	0.14159	ENSMUSG00000051234	ring finger protein 7 [Source:MGI Symbol;Acc:MGI:1337096]	protein_coding	Rnf7	MGI Symbol
ENSMUSG00000095105.2	1.26309	3.09668	6.36393	0.0116464	0.14159	ENSMUSG00000095105	EDAR (ectodysplasin-A receptor)-associated death domain [Source:MGI Symbol;Acc:MGI:1931001]	protein_coding	Edaradd	MGI Symbol
ENSMUSG00000064254.6	-0.757443	5.61753	6.35904	0.0116785	0.141806	ENSMUSG00000064254	ethylmalonic encephalopathy 1 [Source:MGI Symbol;Acc:MGI:1913321]	protein_coding	Ethe1	MGI Symbol
ENSMUSG00000032349.13	-0.591312	6.82176	6.34805	0.011751	0.142512	ENSMUSG00000032349	ELOVL family member 5, elongation of long chain fatty acids (yeast) [Source:MGI Symbol;Acc:MGI:1916051]	protein_coding	Elovl5	MGI Symbol
ENSMUSG00000020895.14	0.638797	6.77082	6.34365	0.0117803	0.142691	ENSMUSG00000020895	transmembrane protein 107 [Source:MGI Symbol;Acc:MGI:1914160]	protein_coding	Tmem107	MGI Symbol
ENSMUSG00000098318.7	-0.541897	8.23452	6.33402	0.0118443	0.143159	ENSMUSG00000098318	lncRNA downstream of Cdkn1b [Source:MGI Symbol;Acc:MGI:1915081]	lincRNA	Lockd	MGI Symbol
ENSMUSG00000070348.5	-0.745519	4.90346	6.33186	0.0118588	0.143159	ENSMUSG00000070348	cyclin D1 [Source:MGI Symbol;Acc:MGI:88313]	protein_coding	Ccnd1	MGI Symbol
ENSMUSG00000032580.12	-0.454073	7.1396	6.33133	0.0118623	0.143159	ENSMUSG00000032580	RNA binding motif protein 5 [Source:MGI Symbol;Acc:MGI:1933204]	protein_coding	Rbm5	MGI Symbol
ENSMUSG00000042099.16	2.32561	0.9564	6.32215	0.0119239	0.143727	ENSMUSG00000042099	KN motif and ankyrin repeat domains 3 [Source:MGI Symbol;Acc:MGI:1098615]	protein_coding	Kank3	MGI Symbol
ENSMUSG00000031004.8	-0.675049	6.61579	6.31751	0.0119552	0.143928	ENSMUSG00000031004	antigen identified by monoclonal antibody Ki 67 [Source:MGI Symbol;Acc:MGI:106035]	protein_coding	Mki67	MGI Symbol
ENSMUSG00000039115.13	1.17988	3.59875	6.31064	0.0120015	0.144311	ENSMUSG00000039115	integrin alpha 9 [Source:MGI Symbol;Acc:MGI:104756]	protein_coding	Itga9	MGI Symbol
ENSMUSG00000027428.9	-2.3696	2.1066	6.30823	0.0120179	0.144332	ENSMUSG00000027428	retinoblastoma binding protein 9, serine hydrolase [Source:MGI Symbol;Acc:MGI:1347074]	protein_coding	Rbbp9	MGI Symbol
ENSMUSG00000060743.12	-0.60087	6.00263	6.30579	0.0120344	0.144355	ENSMUSG00000060743	H3.3 histone A [Source:MGI Symbol;Acc:MGI:1097686]	protein_coding	H3f3a	MGI Symbol
ENSMUSG00000042729.11	-0.457698	8.35718	6.29553	0.0121043	0.144962	ENSMUSG00000042729	WD repeat domain 74 [Source:MGI Symbol;Acc:MGI:2147427]	protein_coding	Wdr74	MGI Symbol
ENSMUSG00000029624.10	0.852565	3.42876	6.29182	0.0121296	0.144962	ENSMUSG00000029624	pentatricopeptide repeat domain 1 [Source:MGI Symbol;Acc:MGI:1919049]	protein_coding	Ptcd1	MGI Symbol
ENSMUSG00000117621.1	-0.593916	5.88507	6.29019	0.0121408	0.144962	ENSMUSG00000117621	heat shock protein 1 (chaperonin 10), related sequence 1 [Source:MGI Symbol;Acc:MGI:1935159]	protein_coding	Hspe1-rs1	MGI Symbol
ENSMUSG00000084289.1	-0.990927	2.30556	6.28976	0.0121437	0.144962	ENSMUSG00000084289	predicted gene 6977 [Source:MGI Symbol;Acc:MGI:3647597]	processed_pseudogene	Gm6977	MGI Symbol
ENSMUSG00000020935.8	0.602334	4.33811	6.28637	0.012167	0.145064	ENSMUSG00000020935	dephospho-CoA kinase domain containing [Source:MGI Symbol;Acc:MGI:1915337]	protein_coding	Dcakd	MGI Symbol
ENSMUSG00000042505.6	0.539651	6.16853	6.27953	0.0122141	0.145439	ENSMUSG00000042505	succinate dehydrogenase complex assembly factor 3 [Source:MGI Symbol;Acc:MGI:1913288]	protein_coding	Sdhaf3	MGI Symbol
ENSMUSG00000034820.4	-0.761021	4.29391	6.27734	0.0122291	0.145439	ENSMUSG00000034820	cleavage and polyadenylation specific factor 7 [Source:MGI Symbol;Acc:MGI:1917826]	protein_coding	Cpsf7	MGI Symbol
ENSMUSG00000024773.15	-0.977308	3.57422	6.2754	0.0122425	0.145439	ENSMUSG00000024773	autophagy related 2A [Source:MGI Symbol;Acc:MGI:1916291]	protein_coding	Atg2a	MGI Symbol
ENSMUSG00000022000.11	-0.782284	5.72317	6.26809	0.0122932	0.145637	ENSMUSG00000022000	zinc finger CCCH type containing 13 [Source:MGI Symbol;Acc:MGI:1914552]	protein_coding	Zc3h13	MGI Symbol
ENSMUSG00000061232.16	1.95511	5.51885	6.26746	0.0122975	0.145637	ENSMUSG00000061232	histocompatibility 2, K1, K region [Source:MGI Symbol;Acc:MGI:95904]	protein_coding	H2-K1	MGI Symbol
ENSMUSG00000063236.6	0.482558	5.19265	6.26633	0.0123054	0.145637	ENSMUSG00000063236	RIKEN cDNA 1110038F14 gene [Source:MGI Symbol;Acc:MGI:2152337]	protein_coding	1110038F14Rik	MGI Symbol
ENSMUSG00000083337.1	0.688266	4.39601	6.26449	0.0123182	0.145637	ENSMUSG00000083337	predicted gene 11539 [Source:MGI Symbol;Acc:MGI:3651911]	processed_pseudogene	Gm11539	MGI Symbol
ENSMUSG00000027001.10	-0.701827	5.02889	6.2586	0.0123592	0.145948	ENSMUSG00000027001	dual specificity phosphatase 19 [Source:MGI Symbol;Acc:MGI:1915332]	protein_coding	Dusp19	MGI Symbol
ENSMUSG00000024791.10	-0.543798	5.801	6.25327	0.0123964	0.14599	ENSMUSG00000024791	cell division cycle associated 5 [Source:MGI Symbol;Acc:MGI:1915099]	protein_coding	Cdca5	MGI Symbol
ENSMUSG00000090272.9	0.744134	6.97912	6.25216	0.0124042	0.14599	ENSMUSG00000090272	myeloid nuclear differentiation antigen like [Source:MGI Symbol;Acc:MGI:3780953]	protein_coding	Mndal	MGI Symbol
ENSMUSG00000045092.8	-0.745325	7.10648	6.25175	0.0124071	0.14599	ENSMUSG00000045092	sphingosine-1-phosphate receptor 1 [Source:MGI Symbol;Acc:MGI:1096355]	protein_coding	S1pr1	MGI Symbol
ENSMUSG00000039031.16	-2.08531	1.77389	6.24517	0.0124533	0.146359	ENSMUSG00000039031	Rho GTPase activating protein 18 [Source:MGI Symbol;Acc:MGI:1921160]	protein_coding	Arhgap18	MGI Symbol
ENSMUSG00000033031.13	-0.513509	6.43182	6.24217	0.0124744	0.146433	ENSMUSG00000033031	cell proliferation regulating inhibitor of protein phosphatase 2A [Source:MGI Symbol;Acc:MGI:2146335]	protein_coding	Cip2a	MGI Symbol
ENSMUSG00000013858.14	-0.895784	4.42769	6.23273	0.012541	0.147041	ENSMUSG00000013858	transmembrane protein 259 [Source:MGI Symbol;Acc:MGI:2177957]	protein_coding	Tmem259	MGI Symbol
ENSMUSG00000090223.2	-1.83386	2.64527	6.22487	0.0125968	0.14752	ENSMUSG00000090223	Purkinje cell protein 4 [Source:MGI Symbol;Acc:MGI:97509]	protein_coding	Pcp4	MGI Symbol
ENSMUSG00000051169.14	1.05504	2.62238	6.22111	0.0126236	0.147659	ENSMUSG00000051169	RNA pseudouridylate synthase domain containing 3 [Source:MGI Symbol;Acc:MGI:2141440]	protein_coding	Rpusd3	MGI Symbol
ENSMUSG00000039450.11	1.62538	2.54285	6.21884	0.0126398	0.147673	ENSMUSG00000039450	dicarbonyl L-xylulose reductase [Source:MGI Symbol;Acc:MGI:1915130]	protein_coding	Dcxr	MGI Symbol
ENSMUSG00000019122.8	-2.40554	4.59007	6.21292	0.0126821	0.147993	ENSMUSG00000019122	chemokine (C-C motif) ligand 9 [Source:MGI Symbol;Acc:MGI:104533]	protein_coding	Ccl9	MGI Symbol
ENSMUSG00000008036.11	-0.634127	6.56992	6.20165	0.0127631	0.148763	ENSMUSG00000008036	adaptor-related protein complex 2, sigma 1 subunit [Source:MGI Symbol;Acc:MGI:2141861]	protein_coding	Ap2s1	MGI Symbol
ENSMUSG00000052459.13	-0.46639	6.52112	6.18589	0.0128773	0.149916	ENSMUSG00000052459	ATPase, H+ transporting, lysosomal V1 subunit A [Source:MGI Symbol;Acc:MGI:1201780]	protein_coding	Atp6v1a	MGI Symbol
ENSMUSG00000030255.13	-1.27897	2.82832	6.18283	0.0128996	0.149999	ENSMUSG00000030255	sarcospan [Source:MGI Symbol;Acc:MGI:1353511]	protein_coding	Sspn	MGI Symbol
ENSMUSG00000000934.9	0.573518	4.96549	6.18051	0.0129165	0.15002	ENSMUSG00000000934	DNA topoisomerase 1, mitochondrial [Source:MGI Symbol;Acc:MGI:1920210]	protein_coding	Top1mt	MGI Symbol
ENSMUSG00000066643.12	0.927542	3.15834	6.17771	0.012937	0.150081	ENSMUSG00000066643	WD repeat domain 35 [Source:MGI Symbol;Acc:MGI:1921932]	protein_coding	Wdr35	MGI Symbol
ENSMUSG00000025971.6	0.509052	5.50282	6.1687	0.013003	0.150402	ENSMUSG00000025971	matrix AAA peptidase interacting protein 1 [Source:MGI Symbol;Acc:MGI:1915365]	protein_coding	Maip1	MGI Symbol
ENSMUSG00000022707.16	-0.945292	3.49322	6.16542	0.0130271	0.150402	ENSMUSG00000022707	glucan (1,4-alpha-), branching enzyme 1 [Source:MGI Symbol;Acc:MGI:1921435]	protein_coding	Gbe1	MGI Symbol
ENSMUSG00000024812.11	-2.9283	0.916839	6.16356	0.0130409	0.150402	ENSMUSG00000024812	tight junction protein 2 [Source:MGI Symbol;Acc:MGI:1341872]	protein_coding	Tjp2	MGI Symbol
ENSMUSG00000042747.12	0.486957	9.57358	6.16346	0.0130416	0.150402	ENSMUSG00000042747	keratinocyte associated protein 2 [Source:MGI Symbol;Acc:MGI:1913309]	protein_coding	Krtcap2	MGI Symbol
ENSMUSG00000043243.15	-0.905245	3.97807	6.16227	0.0130504	0.150402	ENSMUSG00000043243	family with sequence similarity 129, member C [Source:MGI Symbol;Acc:MGI:3686743]	protein_coding	Fam129c	MGI Symbol
ENSMUSG00000073411.12	1.02156	7.12808	6.16151	0.013056	0.150402	ENSMUSG00000073411	histocompatibility 2, D region locus 1 [Source:MGI Symbol;Acc:MGI:95896]	protein_coding	H2-D1	MGI Symbol
ENSMUSG00000037458.15	-0.689741	7.60882	6.15837	0.0130792	0.150494	ENSMUSG00000037458	antizyme inhibitor 1 [Source:MGI Symbol;Acc:MGI:1859169]	protein_coding	Azin1	MGI Symbol
ENSMUSG00000059305.12	1.81858	1.51652	6.15277	0.0131207	0.150796	ENSMUSG00000059305	pre-B lymphocyte gene 1 [Source:MGI Symbol;Acc:MGI:98936]	protein_coding	Vpreb1	MGI Symbol
ENSMUSG00000038618.12	-1.19766	2.7025	6.14728	0.0131614	0.151089	ENSMUSG00000038618	Ras association (RalGDS/AF-6) domain family (N-terminal) member 7 [Source:MGI Symbol;Acc:MGI:1914235]	protein_coding	Rassf7	MGI Symbol
ENSMUSG00000009030.14	0.67892	5.74172	6.13766	0.0132332	0.151737	ENSMUSG00000009030	phosducin-like [Source:MGI Symbol;Acc:MGI:1914716]	protein_coding	Pdcl	MGI Symbol
ENSMUSG00000087052.1	-2.18819	1.10064	6.13545	0.0132498	0.151751	ENSMUSG00000087052	predicted gene 8093 [Source:MGI Symbol;Acc:MGI:3642975]	transcribed_processed_pseudogene	Gm8093	MGI Symbol
ENSMUSG00000029146.14	0.499155	7.28344	6.12966	0.0132932	0.152072	ENSMUSG00000029146	sorting nexin 17 [Source:MGI Symbol;Acc:MGI:2387801]	protein_coding	Snx17	MGI Symbol
ENSMUSG00000044285.8	0.393636	7.04179	6.12679	0.0133149	0.152144	ENSMUSG00000044285	ubiquitin B, pseudogene [Source:MGI Symbol;Acc:MGI:3037679]	transcribed_processed_pseudogene	Ubb-ps	MGI Symbol
ENSMUSG00000078851.4	0.861607	3.55535	6.11741	0.0133856	0.152693	ENSMUSG00000078851	H2A.W histone [Source:MGI Symbol;Acc:MGI:2448458]	protein_coding	H2aw	MGI Symbol
ENSMUSG00000031938.15	-0.814322	3.33658	6.11633	0.0133938	0.152693	ENSMUSG00000031938	RIKEN cDNA 4931406C07 gene [Source:MGI Symbol;Acc:MGI:1918234]	protein_coding	4931406C07Rik	MGI Symbol
ENSMUSG00000030007.8	0.412246	10.7774	6.1142	0.01341	0.152701	ENSMUSG00000030007	chaperonin containing Tcp1, subunit 7 (eta) [Source:MGI Symbol;Acc:MGI:107184]	protein_coding	Cct7	MGI Symbol
ENSMUSG00000025171.2	-1.4894	1.58202	6.11046	0.0134384	0.152849	ENSMUSG00000025171	ubiquitin domain containing 1 [Source:MGI Symbol;Acc:MGI:2385092]	protein_coding	Ubtd1	MGI Symbol
ENSMUSG00000063888.7	0.492174	8.95465	6.10615	0.0134713	0.152944	ENSMUSG00000063888	ribosomal protein L7-like 1 [Source:MGI Symbol;Acc:MGI:1913479]	protein_coding	Rpl7l1	MGI Symbol
ENSMUSG00000079737.4	-0.979573	4.29582	6.10529	0.0134778	0.152944	ENSMUSG00000079737	RIKEN cDNA 3110001I22 gene [Source:MGI Symbol;Acc:MGI:1913848]	protein_coding	3110001I22Rik	MGI Symbol
ENSMUSG00000012405.16	-0.653094	6.6432	6.09802	0.0135333	0.153273	ENSMUSG00000012405	ribosomal protein L15 [Source:MGI Symbol;Acc:MGI:1913730]	protein_coding	Rpl15	MGI Symbol
ENSMUSG00000017264.16	0.45186	6.21501	6.09711	0.0135403	0.153273	ENSMUSG00000017264	exosome component 10 [Source:MGI Symbol;Acc:MGI:1355322]	protein_coding	Exosc10	MGI Symbol
ENSMUSG00000023170.14	0.516234	6.20403	6.09542	0.0135532	0.153273	ENSMUSG00000023170	G protein pathway suppressor 2 [Source:MGI Symbol;Acc:MGI:1891751]	protein_coding	Gps2	MGI Symbol
ENSMUSG00000024431.15	0.794623	5.20003	6.09219	0.0135781	0.153378	ENSMUSG00000024431	nuclear receptor subfamily 3, group C, member 1 [Source:MGI Symbol;Acc:MGI:95824]	protein_coding	Nr3c1	MGI Symbol
ENSMUSG00000029575.17	0.67656	4.10309	6.08185	0.0136578	0.154102	ENSMUSG00000029575	methylmalonic aciduria (cobalamin deficiency) cblB type homolog (human) [Source:MGI Symbol;Acc:MGI:1924947]	protein_coding	Mmab	MGI Symbol
ENSMUSG00000114797.1	-0.611387	5.17417	6.06033	0.0138252	0.155602	ENSMUSG00000114797	predicted gene, 49336 [Source:MGI Symbol;Acc:MGI:6121524]	protein_coding	Gm49336	MGI Symbol
ENSMUSG00000050567.16	1.15637	2.47017	6.06019	0.0138262	0.155602	ENSMUSG00000050567	mastermind like transcriptional coactivator 1 [Source:MGI Symbol;Acc:MGI:1890504]	protein_coding	Maml1	MGI Symbol
ENSMUSG00000071711.12	0.783034	3.53793	6.05871	0.0138379	0.155602	ENSMUSG00000071711	mercaptopyruvate sulfurtransferase [Source:MGI Symbol;Acc:MGI:2179733]	protein_coding	Mpst	MGI Symbol
ENSMUSG00000014232.14	0.695058	4.59663	6.05213	0.0138895	0.156004	ENSMUSG00000014232	clusterin associated protein 1 [Source:MGI Symbol;Acc:MGI:1924029]	protein_coding	Cluap1	MGI Symbol
ENSMUSG00000006301.17	0.518617	5.22618	6.04674	0.013932	0.156304	ENSMUSG00000006301	transmembrane BAX inhibitor motif containing 1 [Source:MGI Symbol;Acc:MGI:1916910]	protein_coding	Tmbim1	MGI Symbol
ENSMUSG00000063889.16	0.737653	4.3021	6.04377	0.0139554	0.15639	ENSMUSG00000063889	cAMP responsive element modulator [Source:MGI Symbol;Acc:MGI:88495]	protein_coding	Crem	MGI Symbol
ENSMUSG00000036372.14	-0.512804	10.189	6.04101	0.0139773	0.156457	ENSMUSG00000036372	transmembrane protein 258 [Source:MGI Symbol;Acc:MGI:1916288]	protein_coding	Tmem258	MGI Symbol
ENSMUSG00000026915.16	-0.590487	6.37224	6.0327	0.0140432	0.156848	ENSMUSG00000026915	spermatid perinuclear RNA binding protein [Source:MGI Symbol;Acc:MGI:104626]	protein_coding	Strbp	MGI Symbol
ENSMUSG00000048755.9	1.18975	3.6358	6.03261	0.0140439	0.156848	ENSMUSG00000048755	malonyl CoA:ACP acyltransferase (mitochondrial) [Source:MGI Symbol;Acc:MGI:2388651]	protein_coding	Mcat	MGI Symbol
ENSMUSG00000075031.4	-1.79353	2.09094	6.01868	0.0141552	0.157862	ENSMUSG00000075031	H2B clustered histone 3 [Source:MGI Symbol;Acc:MGI:2448377]	protein_coding	H2bc3	MGI Symbol
ENSMUSG00000007216.6	0.92498	2.65429	6.01725	0.0141667	0.157862	ENSMUSG00000007216	zinc finger protein 775 [Source:MGI Symbol;Acc:MGI:2683557]	protein_coding	Zfp775	MGI Symbol
ENSMUSG00000028692.14	0.387297	8.93366	6.00746	0.0142455	0.158561	ENSMUSG00000028692	aldo-keto reductase family 1, member A1 (aldehyde reductase) [Source:MGI Symbol;Acc:MGI:1929955]	protein_coding	Akr1a1	MGI Symbol
ENSMUSG00000053460.8	1.09115	2.59471	6.00365	0.0142763	0.158726	ENSMUSG00000053460	gamma-glutamyl carboxylase [Source:MGI Symbol;Acc:MGI:1927655]	protein_coding	Ggcx	MGI Symbol
ENSMUSG00000060121.15	0.470107	6.26412	5.99937	0.014311	0.158761	ENSMUSG00000060121	gem nuclear organelle associated protein 2 [Source:MGI Symbol;Acc:MGI:1913853]	protein_coding	Gemin2	MGI Symbol
ENSMUSG00000022419.16	-0.944481	3.2804	5.99929	0.0143116	0.158761	ENSMUSG00000022419	DEP domain containing MTOR-interacting protein [Source:MGI Symbol;Acc:MGI:2146322]	protein_coding	Deptor	MGI Symbol
ENSMUSG00000057409.7	-1.00524	4.06191	5.99619	0.0143368	0.158816	ENSMUSG00000057409	zinc finger protein 53 [Source:MGI Symbol;Acc:MGI:99200]	protein_coding	Zfp53	MGI Symbol
ENSMUSG00000096986.2	0.670456	4.59991	5.99473	0.0143487	0.158816	ENSMUSG00000096986	RIKEN cDNA 4930509E16 gene [Source:MGI Symbol;Acc:MGI:1922365]	lincRNA	4930509E16Rik	MGI Symbol
ENSMUSG00000046567.10	0.702256	4.21701	5.98845	0.0143999	0.159102	ENSMUSG00000046567	RIKEN cDNA 4930430F08 gene [Source:MGI Symbol;Acc:MGI:1921197]	protein_coding	4930430F08Rik	MGI Symbol
ENSMUSG00000020027.18	0.482341	5.88532	5.9876	0.0144068	0.159102	ENSMUSG00000020027	suppressor of cytokine signaling 2 [Source:MGI Symbol;Acc:MGI:1201787]	protein_coding	Socs2	MGI Symbol
ENSMUSG00000025026.15	-0.478418	6.1851	5.96806	0.0145673	0.160623	ENSMUSG00000025026	adducin 3 (gamma) [Source:MGI Symbol;Acc:MGI:1351615]	protein_coding	Add3	MGI Symbol
ENSMUSG00000040429.6	0.611339	4.12533	5.96689	0.014577	0.160623	ENSMUSG00000040429	mitochondrial transcription termination factor 1a [Source:MGI Symbol;Acc:MGI:1918240]	protein_coding	Mterf1a	MGI Symbol
ENSMUSG00000020808.3	1.41442	5.28976	5.96352	0.0146048	0.160751	ENSMUSG00000020808	PICALM interacting mitotic regulator [Source:MGI Symbol;Acc:MGI:1924434]	protein_coding	Pimreg	MGI Symbol
ENSMUSG00000042757.16	-0.902289	5.38887	5.96065	0.0146286	0.160834	ENSMUSG00000042757	transmembrane protein 108 [Source:MGI Symbol;Acc:MGI:1932411]	protein_coding	Tmem108	MGI Symbol
ENSMUSG00000007035.15	1.35365	1.57952	5.95546	0.0146718	0.161128	ENSMUSG00000007035	mutS homolog 5 [Source:MGI Symbol;Acc:MGI:1329021]	protein_coding	Msh5	MGI Symbol
ENSMUSG00000035834.11	-0.568164	6.26179	5.94271	0.0147783	0.161852	ENSMUSG00000035834	polymerase (RNA) III (DNA directed) polypeptide G [Source:MGI Symbol;Acc:MGI:1914736]	protein_coding	Polr3g	MGI Symbol
ENSMUSG00000031922.12	-0.470976	6.01338	5.94225	0.0147821	0.161852	ENSMUSG00000031922	centrosomal protein 57 [Source:MGI Symbol;Acc:MGI:1915551]	protein_coding	Cep57	MGI Symbol
ENSMUSG00000050299.8	-0.50163	5.66273	5.94046	0.0147971	0.161852	ENSMUSG00000050299	predicted gene 9843 [Source:MGI Symbol;Acc:MGI:3708621]	processed_pseudogene	Gm9843	MGI Symbol
ENSMUSG00000022504.10	1.80219	1.72211	5.93975	0.0148031	0.161852	ENSMUSG00000022504	class II transactivator [Source:MGI Symbol;Acc:MGI:108445]	protein_coding	Ciita	MGI Symbol
ENSMUSG00000013629.16	0.842829	6.22428	5.93732	0.0148235	0.161896	ENSMUSG00000013629	carbamoyl-phosphate synthetase 2, aspartate transcarbamylase, and dihydroorotase [Source:MGI Symbol;Acc:MGI:1916969]	protein_coding	Cad	MGI Symbol
ENSMUSG00000025208.9	-0.527841	6.58633	5.93306	0.0148594	0.161959	ENSMUSG00000025208	mitochondrial ribosomal protein L43 [Source:MGI Symbol;Acc:MGI:2137229]	protein_coding	Mrpl43	MGI Symbol
ENSMUSG00000031924.4	0.403621	7.12865	5.93275	0.014862	0.161959	ENSMUSG00000031924	cytochrome b5 type B [Source:MGI Symbol;Acc:MGI:1913677]	protein_coding	Cyb5b	MGI Symbol
ENSMUSG00000075254.12	-0.838491	3.18768	5.93006	0.0148847	0.162027	ENSMUSG00000075254	heart development protein with EGF-like domains 1 [Source:MGI Symbol;Acc:MGI:1924696]	protein_coding	Heg1	MGI Symbol
ENSMUSG00000021298.8	1.20717	2.0545	5.92089	0.0149624	0.162583	ENSMUSG00000021298	G protein-coupled receptor 132 [Source:MGI Symbol;Acc:MGI:1890220]	protein_coding	Gpr132	MGI Symbol
ENSMUSG00000063849.6	-0.532946	6.15615	5.92006	0.0149695	0.162583	ENSMUSG00000063849	phosphopantothenoylcysteine decarboxylase [Source:MGI Symbol;Acc:MGI:1914062]	protein_coding	Ppcdc	MGI Symbol
ENSMUSG00000067203.8	2.02703	1.91835	5.91728	0.0149931	0.162583	ENSMUSG00000067203	histocompatibility 2, K region locus 2 [Source:MGI Symbol;Acc:MGI:95906]	transcribed_unprocessed_pseudogene	H2-K2	MGI Symbol
ENSMUSG00000032078.17	-0.529021	6.99245	5.91606	0.0150035	0.162583	ENSMUSG00000032078	ZPR1 zinc finger [Source:MGI Symbol;Acc:MGI:1330262]	protein_coding	Zpr1	MGI Symbol
ENSMUSG00000024165.9	0.626307	5.64006	5.91331	0.0150269	0.162583	ENSMUSG00000024165	Jupiter microtubule associated homolog 2 [Source:MGI Symbol;Acc:MGI:1196260]	protein_coding	Jpt2	MGI Symbol
ENSMUSG00000047126.17	-0.64374	6.44401	5.91242	0.0150345	0.162583	ENSMUSG00000047126	clathrin, heavy polypeptide (Hc) [Source:MGI Symbol;Acc:MGI:2388633]	protein_coding	Cltc	MGI Symbol
ENSMUSG00000036975.5	0.600955	5.28422	5.90952	0.0150593	0.162673	ENSMUSG00000036975	transmembrane protein 177 [Source:MGI Symbol;Acc:MGI:1913593]	protein_coding	Tmem177	MGI Symbol
ENSMUSG00000056698.11	0.678913	4.54006	5.90537	0.0150948	0.162745	ENSMUSG00000056698	ELMO/CED-12 domain containing 3 [Source:MGI Symbol;Acc:MGI:2445168]	protein_coding	Elmod3	MGI Symbol
ENSMUSG00000018770.9	-0.546568	8.98388	5.9049	0.0150989	0.162745	ENSMUSG00000018770	ATP synthase, H+ transporting, mitochondrial F0 complex, subunit C3 (subunit 9) [Source:MGI Symbol;Acc:MGI:2442035]	protein_coding	Atp5g3	MGI Symbol
ENSMUSG00000006519.11	0.520554	8.04935	5.90162	0.015127	0.16276	ENSMUSG00000006519	cytochrome b-245, alpha polypeptide [Source:MGI Symbol;Acc:MGI:1316658]	protein_coding	Cyba	MGI Symbol
ENSMUSG00000095180.8	3.56877	3.92181	5.90089	0.0151332	0.16276	ENSMUSG00000095180	reproductive homeobox 5 [Source:MGI Symbol;Acc:MGI:97538]	protein_coding	Rhox5	MGI Symbol
ENSMUSG00000034528.15	-2.00594	4.45541	5.87469	0.01536	0.16502	ENSMUSG00000034528	hydroxysteroid (17-beta) dehydrogenase 13 [Source:MGI Symbol;Acc:MGI:2140804]	protein_coding	Hsd17b13	MGI Symbol
ENSMUSG00000037353.9	0.620679	4.82675	5.87097	0.0153926	0.16519	ENSMUSG00000037353	LETM1 domain containing 1 [Source:MGI Symbol;Acc:MGI:1915864]	protein_coding	Letmd1	MGI Symbol
ENSMUSG00000028217.11	1.5314	3.92194	5.86621	0.0154342	0.165457	ENSMUSG00000028217	cadherin 17 [Source:MGI Symbol;Acc:MGI:1095414]	protein_coding	Cdh17	MGI Symbol
ENSMUSG00000027381.16	0.936513	4.76271	5.86274	0.0154647	0.165605	ENSMUSG00000027381	BCL2-like 11 (apoptosis facilitator) [Source:MGI Symbol;Acc:MGI:1197519]	protein_coding	Bcl2l11	MGI Symbol
ENSMUSG00000018199.9	-1.52177	2.4662	5.85341	0.0155469	0.165858	ENSMUSG00000018199	Ro60, Y RNA binding protein [Source:MGI Symbol;Acc:MGI:106652]	protein_coding	Ro60	MGI Symbol
ENSMUSG00000024985.20	-0.856185	3.86623	5.853	0.0155505	0.165858	ENSMUSG00000024985	transcription factor 7 like 2, T cell specific, HMG box [Source:MGI Symbol;Acc:MGI:1202879]	protein_coding	Tcf7l2	MGI Symbol
ENSMUSG00000030034.12	1.08554	2.30232	5.85214	0.0155581	0.165858	ENSMUSG00000030034	INO80 complex subunit B [Source:MGI Symbol;Acc:MGI:1917270]	protein_coding	Ino80b	MGI Symbol
ENSMUSG00000033735.9	0.762805	4.20249	5.85063	0.0155715	0.165858	ENSMUSG00000033735	sepiapterin reductase [Source:MGI Symbol;Acc:MGI:103078]	protein_coding	Spr	MGI Symbol
ENSMUSG00000059149.17	-1.1382	2.31802	5.85054	0.0155723	0.165858	ENSMUSG00000059149	major facilitator superfamily domain containing 4A [Source:MGI Symbol;Acc:MGI:2442786]	protein_coding	Mfsd4a	MGI Symbol
ENSMUSG00000028089.5	0.613415	5.5861	5.84355	0.0156342	0.166168	ENSMUSG00000028089	chromodomain helicase DNA binding protein 1-like [Source:MGI Symbol;Acc:MGI:1915308]	protein_coding	Chd1l	MGI Symbol
ENSMUSG00000026095.15	-0.719643	5.02001	5.84347	0.015635	0.166168	ENSMUSG00000026095	asparagine synthetase domain containing 1 [Source:MGI Symbol;Acc:MGI:1917646]	protein_coding	Asnsd1	MGI Symbol
ENSMUSG00000016552.13	-1.59738	2.75531	5.83104	0.0157458	0.166868	ENSMUSG00000016552	FAD-dependent oxidoreductase domain containing 2 [Source:MGI Symbol;Acc:MGI:106315]	protein_coding	Foxred2	MGI Symbol
ENSMUSG00000036781.13	-0.606226	10.8157	5.83093	0.0157468	0.166868	ENSMUSG00000036781	ribosomal protein S27-like [Source:MGI Symbol;Acc:MGI:1915191]	protein_coding	Rps27l	MGI Symbol
ENSMUSG00000034473.14	0.617146	4.69421	5.8304	0.0157515	0.166868	ENSMUSG00000034473	SEC22 homolog A, vesicle trafficking protein [Source:MGI Symbol;Acc:MGI:2447876]	protein_coding	Sec22a	MGI Symbol
ENSMUSG00000023074.11	-0.709689	4.10279	5.82515	0.0157987	0.167188	ENSMUSG00000023074	motile sperm domain containing 1 [Source:MGI Symbol;Acc:MGI:1917630]	protein_coding	Mospd1	MGI Symbol
ENSMUSG00000025577.7	1.26528	2.49897	5.82315	0.0158166	0.167199	ENSMUSG00000025577	chromobox 2 [Source:MGI Symbol;Acc:MGI:88289]	protein_coding	Cbx2	MGI Symbol
ENSMUSG00000027944.13	-0.727098	3.33123	5.81699	0.0158721	0.167466	ENSMUSG00000027944	HCLS1 associated X-1 [Source:MGI Symbol;Acc:MGI:1346319]	protein_coding	Hax1	MGI Symbol
ENSMUSG00000037742.14	-0.442651	11.065	5.81564	0.0158842	0.167466	ENSMUSG00000037742	eukaryotic translation elongation factor 1 alpha 1 [Source:MGI Symbol;Acc:MGI:1096881]	protein_coding	Eef1a1	MGI Symbol
ENSMUSG00000048106.6	0.907119	2.72573	5.81362	0.0159025	0.167466	ENSMUSG00000048106	RIKEN cDNA 4632415L05 gene [Source:MGI Symbol;Acc:MGI:1918058]	transcribed_unprocessed_pseudogene	4632415L05Rik	MGI Symbol
ENSMUSG00000064372.1	-0.949208	4.09256	5.81176	0.0159194	0.167466	ENSMUSG00000064372	mitochondrially encoded tRNA proline [Source:MGI Symbol;Acc:MGI:102478]	Mt_tRNA	mt-Tp	MGI Symbol
ENSMUSG00000034321.14	-0.522405	9.06394	5.81096	0.0159266	0.167466	ENSMUSG00000034321	exosome component 1 [Source:MGI Symbol;Acc:MGI:1913833]	protein_coding	Exosc1	MGI Symbol
ENSMUSG00000085784.1	-1.4974	1.78006	5.80876	0.0159465	0.167498	ENSMUSG00000085784	predicted gene 12158 [Source:MGI Symbol;Acc:MGI:3649487]	antisense	Gm12158	MGI Symbol
ENSMUSG00000020440.13	1.08493	3.66274	5.79876	0.0160375	0.168275	ENSMUSG00000020440	ADP-ribosylation factor 5 [Source:MGI Symbol;Acc:MGI:99434]	protein_coding	Arf5	MGI Symbol
ENSMUSG00000020988.9	0.733374	3.89164	5.79465	0.016075	0.16849	ENSMUSG00000020988	L-2-hydroxyglutarate dehydrogenase [Source:MGI Symbol;Acc:MGI:2384968]	protein_coding	L2hgdh	MGI Symbol
ENSMUSG00000035649.17	-0.570139	5.67721	5.78981	0.0161193	0.168774	ENSMUSG00000035649	zinc finger, CCHC domain containing 7 [Source:MGI Symbol;Acc:MGI:2442912]	protein_coding	Zcchc7	MGI Symbol
ENSMUSG00000027533.10	-1.05435	9.08613	5.78529	0.0161609	0.169031	ENSMUSG00000027533	fatty acid binding protein 5, epidermal [Source:MGI Symbol;Acc:MGI:101790]	protein_coding	Fabp5	MGI Symbol
ENSMUSG00000109684.1	-0.738918	4.22681	5.78076	0.0162026	0.169288	ENSMUSG00000109684	predicted gene 45745 [Source:MGI Symbol;Acc:MGI:5804860]	TEC	Gm45745	MGI Symbol
ENSMUSG00000110129.1	-1.03638	2.66686	5.77192	0.0162842	0.169961	ENSMUSG00000110129	predicted gene 45453 [Source:MGI Symbol;Acc:MGI:5791289]	TEC	Gm45453	MGI Symbol
ENSMUSG00000094955.2	-0.652759	5.87478	5.76975	0.0163044	0.169992	ENSMUSG00000094955	predicted gene 3699 [Source:MGI Symbol;Acc:MGI:3781875]	processed_pseudogene	Gm3699	MGI Symbol
ENSMUSG00000106918.3	0.454474	8.49289	5.76421	0.0163558	0.170349	ENSMUSG00000106918	mitochondrial ribosomal protein L33 [Source:MGI Symbol;Acc:MGI:2137225]	protein_coding	Mrpl33	MGI Symbol
ENSMUSG00000032641.18	0.798626	3.00613	5.75408	0.0164504	0.171154	ENSMUSG00000032641	G protein-coupled receptor 19 [Source:MGI Symbol;Acc:MGI:892973]	protein_coding	Gpr19	MGI Symbol
ENSMUSG00000074305.9	-0.8366	3.43973	5.73988	0.0165839	0.172361	ENSMUSG00000074305	pseudopodium-enriched atypical kinase 1 [Source:MGI Symbol;Acc:MGI:2442366]	protein_coding	Peak1	MGI Symbol
ENSMUSG00000010142.12	0.612664	5.60689	5.72967	0.0166806	0.173184	ENSMUSG00000010142	tumor necrosis factor receptor superfamily, member 13b [Source:MGI Symbol;Acc:MGI:1889411]	protein_coding	Tnfrsf13b	MGI Symbol
ENSMUSG00000024008.16	1.41325	1.67694	5.72681	0.0167078	0.173284	ENSMUSG00000024008	copine V [Source:MGI Symbol;Acc:MGI:2385908]	protein_coding	Cpne5	MGI Symbol
ENSMUSG00000021840.17	0.476131	5.22283	5.72346	0.0167397	0.173433	ENSMUSG00000021840	mitogen-activated protein kinase 1 interacting protein 1-like [Source:MGI Symbol;Acc:MGI:2444022]	protein_coding	Mapk1ip1l	MGI Symbol
ENSMUSG00000060477.14	1.43031	1.04764	5.71028	0.0168658	0.174557	ENSMUSG00000060477	interleukin-1 receptor-associated kinase 2 [Source:MGI Symbol;Acc:MGI:2429603]	protein_coding	Irak2	MGI Symbol
ENSMUSG00000030269.14	0.726805	4.43735	5.70432	0.0169233	0.174669	ENSMUSG00000030269	myotubularin related protein 14 [Source:MGI Symbol;Acc:MGI:1916075]	protein_coding	Mtmr14	MGI Symbol
ENSMUSG00000023852.14	-0.599273	6.01598	5.70382	0.016928	0.174669	ENSMUSG00000023852	chromodomain helicase DNA binding protein 1 [Source:MGI Symbol;Acc:MGI:88393]	protein_coding	Chd1	MGI Symbol
ENSMUSG00000075370.12	2.10178	2.59754	5.70353	0.0169308	0.174669	ENSMUSG00000075370	immunoglobulin lambda-like polypeptide 1 [Source:MGI Symbol;Acc:MGI:96529]	protein_coding	Igll1	MGI Symbol
ENSMUSG00000023104.9	0.430097	7.28493	5.70182	0.0169474	0.174669	ENSMUSG00000023104	replication factor C (activator 1) 2 [Source:MGI Symbol;Acc:MGI:1341868]	protein_coding	Rfc2	MGI Symbol
ENSMUSG00000026427.16	0.547795	6.10555	5.68134	0.0171463	0.176493	ENSMUSG00000026427	eukaryotic translation initiation factor 2D [Source:MGI Symbol;Acc:MGI:109342]	protein_coding	Eif2d	MGI Symbol
ENSMUSG00000030826.19	0.508393	5.0925	5.67993	0.01716	0.176493	ENSMUSG00000030826	branched chain aminotransferase 2, mitochondrial [Source:MGI Symbol;Acc:MGI:1276534]	protein_coding	Bcat2	MGI Symbol
ENSMUSG00000037007.17	0.688177	3.72254	5.6657	0.0172998	0.177746	ENSMUSG00000037007	zinc finger protein 113 [Source:MGI Symbol;Acc:MGI:1929116]	protein_coding	Zfp113	MGI Symbol
ENSMUSG00000027075.16	1.5362	1.94225	5.66365	0.01732	0.177769	ENSMUSG00000027075	solute carrier family 43, member 1 [Source:MGI Symbol;Acc:MGI:1931352]	protein_coding	Slc43a1	MGI Symbol
ENSMUSG00000023033.14	-0.91523	4.39782	5.65969	0.0173592	0.177862	ENSMUSG00000023033	sodium channel, voltage-gated, type VIII, alpha [Source:MGI Symbol;Acc:MGI:103169]	protein_coding	Scn8a	MGI Symbol
ENSMUSG00000019471.10	-0.414371	6.92171	5.65909	0.0173651	0.177862	ENSMUSG00000019471	cell division cycle 37 [Source:MGI Symbol;Acc:MGI:109531]	protein_coding	Cdc37	MGI Symbol
ENSMUSG00000032328.12	-0.583904	5.30792	5.65367	0.0174189	0.178228	ENSMUSG00000032328	transmembrane protein 30A [Source:MGI Symbol;Acc:MGI:106402]	protein_coding	Tmem30a	MGI Symbol
ENSMUSG00000031399.15	0.762963	4.04456	5.65041	0.0174513	0.178242	ENSMUSG00000031399	family with sequence similarity 3, member A [Source:MGI Symbol;Acc:MGI:1913544]	protein_coding	Fam3a	MGI Symbol
ENSMUSG00000054874.12	-1.13292	2.53521	5.64582	0.0174971	0.178242	ENSMUSG00000054874	pecanex homolog 3 [Source:MGI Symbol;Acc:MGI:1861733]	protein_coding	Pcnx3	MGI Symbol
ENSMUSG00000049539.3	-1.16483	5.28465	5.64439	0.0175113	0.178242	ENSMUSG00000049539	H1.1 linker histone, cluster member [Source:MGI Symbol;Acc:MGI:1931523]	protein_coding	H1f1	MGI Symbol
ENSMUSG00000029063.16	0.501599	5.81004	5.64194	0.0175358	0.178242	ENSMUSG00000029063	NAD kinase [Source:MGI Symbol;Acc:MGI:2183149]	protein_coding	Nadk	MGI Symbol
ENSMUSG00000091537.2	-0.478942	8.19704	5.64135	0.0175417	0.178242	ENSMUSG00000091537	translational machinery associated 7 [Source:MGI Symbol;Acc:MGI:1913417]	protein_coding	Tma7	MGI Symbol
ENSMUSG00000025352.6	1.46033	2.23593	5.63994	0.0175558	0.178242	ENSMUSG00000025352	growth differentiation factor 11 [Source:MGI Symbol;Acc:MGI:1338027]	protein_coding	Gdf11	MGI Symbol
ENSMUSG00000059278.9	-0.486233	6.42555	5.63973	0.0175579	0.178242	ENSMUSG00000059278	N(alpha)-acetyltransferase 38, NatC auxiliary subunit [Source:MGI Symbol;Acc:MGI:1925554]	protein_coding	Naa38	MGI Symbol
ENSMUSG00000075705.12	-0.583018	5.0281	5.63907	0.0175645	0.178242	ENSMUSG00000075705	methionine sulfoxide reductase B1 [Source:MGI Symbol;Acc:MGI:1351642]	protein_coding	Msrb1	MGI Symbol
ENSMUSG00000041189.9	-1.53587	2.01568	5.63643	0.017591	0.178328	ENSMUSG00000041189	cholinergic receptor, nicotinic, beta polypeptide 1 (muscle) [Source:MGI Symbol;Acc:MGI:87890]	protein_coding	Chrnb1	MGI Symbol
ENSMUSG00000039850.16	0.913173	3.35831	5.6315	0.0176405	0.178646	ENSMUSG00000039850	endonuclease V [Source:MGI Symbol;Acc:MGI:2444688]	protein_coding	Endov	MGI Symbol
ENSMUSG00000073405.6	1.5447	2.39414	5.62674	0.0176885	0.178949	ENSMUSG00000073405	histocompatibility 2, T region locus, pseudogene [Source:MGI Symbol;Acc:MGI:2442805]	unprocessed_pseudogene	H2-T-ps	MGI Symbol
ENSMUSG00000064901.1	-1.43908	1.77281	5.6226	0.0177303	0.179188	ENSMUSG00000064901	small nucleolar RNA, H/ACA box 21 [Source:MGI Symbol;Acc:MGI:3819493]	snoRNA	Snora21	MGI Symbol
ENSMUSG00000032293.8	-0.635515	5.22438	5.61904	0.0177664	0.17935	ENSMUSG00000032293	iron responsive element binding protein 2 [Source:MGI Symbol;Acc:MGI:1928268]	protein_coding	Ireb2	MGI Symbol
ENSMUSG00000026358.13	2.03127	2.06654	5.61744	0.0177826	0.17935	ENSMUSG00000026358	regulator of G-protein signaling 1 [Source:MGI Symbol;Acc:MGI:1354694]	protein_coding	Rgs1	MGI Symbol
ENSMUSG00000041420.18	-1.16368	2.12651	5.61334	0.0178242	0.179587	ENSMUSG00000041420	Meis homeobox 3 [Source:MGI Symbol;Acc:MGI:108519]	protein_coding	Meis3	MGI Symbol
ENSMUSG00000037905.13	0.507533	6.62041	5.61119	0.0178461	0.179596	ENSMUSG00000037905	Bri3 binding protein [Source:MGI Symbol;Acc:MGI:1924059]	protein_coding	Bri3bp	MGI Symbol
ENSMUSG00000083863.1	-0.892791	1.91794	5.60853	0.0178733	0.179596	ENSMUSG00000083863	predicted gene 13341 [Source:MGI Symbol;Acc:MGI:3650228]	unprocessed_pseudogene	Gm13341	MGI Symbol
ENSMUSG00000044147.8	0.824748	5.42539	5.6079	0.0178797	0.179596	ENSMUSG00000044147	ADP-ribosylation factor 6 [Source:MGI Symbol;Acc:MGI:99435]	protein_coding	Arf6	MGI Symbol
ENSMUSG00000036504.6	-0.473021	6.7076	5.60462	0.0179132	0.17975	ENSMUSG00000036504	phosphohistidine phosphatase 1 [Source:MGI Symbol;Acc:MGI:1922704]	protein_coding	Phpt1	MGI Symbol
ENSMUSG00000027331.15	0.73399	4.89177	5.60049	0.0179555	0.179992	ENSMUSG00000027331	kinetochore-localized astrin/SPAG5 binding [Source:MGI Symbol;Acc:MGI:1289298]	protein_coding	Knstrn	MGI Symbol
ENSMUSG00000030942.8	0.48077	6.22515	5.59398	0.0180223	0.180425	ENSMUSG00000030942	THUMP domain containing 1 [Source:MGI Symbol;Acc:MGI:2444479]	protein_coding	Thumpd1	MGI Symbol
ENSMUSG00000039130.18	0.456642	7.44011	5.59273	0.0180352	0.180425	ENSMUSG00000039130	zinc finger, C3HC type 1 [Source:MGI Symbol;Acc:MGI:1916023]	protein_coding	Zc3hc1	MGI Symbol
ENSMUSG00000048307.8	-1.93257	4.1576	5.58659	0.0180985	0.180799	ENSMUSG00000048307	ankyrin repeat domain 46 [Source:MGI Symbol;Acc:MGI:1916089]	protein_coding	Ankrd46	MGI Symbol
ENSMUSG00000053774.9	0.631268	4.16503	5.58556	0.0181092	0.180799	ENSMUSG00000053774	UBX domain protein 7 [Source:MGI Symbol;Acc:MGI:2146388]	protein_coding	Ubxn7	MGI Symbol
ENSMUSG00000062691.10	0.493064	5.97881	5.58296	0.018136	0.180884	ENSMUSG00000062691	CCAAT/enhancer binding protein (C/EBP), zeta, opposite strand [Source:MGI Symbol;Acc:MGI:1915804]	protein_coding	Cebpzos	MGI Symbol
ENSMUSG00000003437.14	-0.50473	4.45951	5.57851	0.0181822	0.181162	ENSMUSG00000003437	Paf1, RNA polymerase II complex component [Source:MGI Symbol;Acc:MGI:1923988]	protein_coding	Paf1	MGI Symbol
ENSMUSG00000020196.10	-0.805408	4.35921	5.57212	0.0182486	0.181641	ENSMUSG00000020196	calcineurin binding protein 1 [Source:MGI Symbol;Acc:MGI:1298375]	protein_coding	Cabin1	MGI Symbol
ENSMUSG00000090101.1	-0.68204	6.90662	5.55794	0.0183971	0.182895	ENSMUSG00000090101	small nucleolar RNA host gene 9 [Source:MGI Symbol;Acc:MGI:1920724]	antisense	Snhg9	MGI Symbol
ENSMUSG00000057963.9	1.10399	2.5362	5.55562	0.0184214	0.182895	ENSMUSG00000057963	inositol 1,3,4-triphosphate 5/6 kinase [Source:MGI Symbol;Acc:MGI:2446159]	protein_coding	Itpk1	MGI Symbol
ENSMUSG00000053870.7	0.900087	3.19657	5.5548	0.0184301	0.182895	ENSMUSG00000053870	fucose-1-phosphate guanylyltransferase [Source:MGI Symbol;Acc:MGI:1922790]	protein_coding	Fpgt	MGI Symbol
ENSMUSG00000034614.14	1.30188	4.03632	5.55006	0.0184801	0.183207	ENSMUSG00000034614	phosphoinositide-3-kinase interacting protein 1 [Source:MGI Symbol;Acc:MGI:1917016]	protein_coding	Pik3ip1	MGI Symbol
ENSMUSG00000105870.1	2.05796	1.56967	5.54538	0.0185295	0.183438	ENSMUSG00000105870	RIKEN cDNA 7330423F06 gene [Source:MGI Symbol;Acc:MGI:1925396]	TEC	7330423F06Rik	MGI Symbol
ENSMUSG00000096699.1	0.659388	3.66385	5.54434	0.0185405	0.183438	ENSMUSG00000096699	ribosomal protein S19, pseudogene 4 [Source:MGI Symbol;Acc:MGI:3645935]	processed_pseudogene	Rps19-ps4	MGI Symbol
ENSMUSG00000032386.15	-0.58031	4.78556	5.54193	0.0185661	0.183491	ENSMUSG00000032386	thyroid hormone receptor interactor 4 [Source:MGI Symbol;Acc:MGI:1928469]	protein_coding	Trip4	MGI Symbol
ENSMUSG00000062007.13	0.793348	5.2923	5.53899	0.0185973	0.183491	ENSMUSG00000062007	hematopoietic SH2 domain containing [Source:MGI Symbol;Acc:MGI:2676364]	protein_coding	Hsh2d	MGI Symbol
ENSMUSG00000030649.18	-0.731253	3.46376	5.53858	0.0186016	0.183491	ENSMUSG00000030649	anaphase promoting complex C subunit 15 [Source:MGI Symbol;Acc:MGI:1922680]	protein_coding	Anapc15	MGI Symbol
ENSMUSG00000024442.6	-2.70249	2.60907	5.53163	0.0186757	0.183738	ENSMUSG00000024442	DAP3 binding cell death enhancer 1 [Source:MGI Symbol;Acc:MGI:1914089]	protein_coding	Dele1	MGI Symbol
ENSMUSG00000106590.1	-1.16164	2.31904	5.53126	0.0186797	0.183738	ENSMUSG00000106590	predicted gene 42879 [Source:MGI Symbol;Acc:MGI:5663016]	TEC	Gm42879	MGI Symbol
ENSMUSG00000006732.14	0.488598	5.16906	5.531	0.0186824	0.183738	ENSMUSG00000006732	methyltransferase like 1 [Source:MGI Symbol;Acc:MGI:1339986]	protein_coding	Mettl1	MGI Symbol
ENSMUSG00000025188.15	-0.815912	3.96786	5.52742	0.0187207	0.183932	ENSMUSG00000025188	HPS1, biogenesis of lysosomal organelles complex 3 subunit 1 [Source:MGI Symbol;Acc:MGI:2177763]	protein_coding	Hps1	MGI Symbol
ENSMUSG00000026721.16	-0.863003	5.24831	5.52192	0.0187796	0.184327	ENSMUSG00000026721	RAB GTPase activating protein 1-like [Source:MGI Symbol;Acc:MGI:1352507]	protein_coding	Rabgap1l	MGI Symbol
ENSMUSG00000040565.8	-0.748362	4.55302	5.51939	0.0188068	0.184339	ENSMUSG00000040565	B-TFIID TATA-box binding protein associated factor 1 [Source:MGI Symbol;Acc:MGI:2147538]	protein_coding	Btaf1	MGI Symbol
ENSMUSG00000032333.6	-0.797165	3.30524	5.5177	0.018825	0.184339	ENSMUSG00000032333	stomatin-like 1 [Source:MGI Symbol;Acc:MGI:1916356]	protein_coding	Stoml1	MGI Symbol
ENSMUSG00000031342.17	-1.4383	4.87354	5.51661	0.0188367	0.184339	ENSMUSG00000031342	glycoprotein m6b [Source:MGI Symbol;Acc:MGI:107672]	protein_coding	Gpm6b	MGI Symbol
ENSMUSG00000032621.8	-0.459144	6.73034	5.51048	0.0189028	0.184803	ENSMUSG00000032621	splicing regulatory glutamine/lysine-rich protein 1 [Source:MGI Symbol;Acc:MGI:2145245]	protein_coding	Srek1	MGI Symbol
ENSMUSG00000026088.15	0.568628	6.04003	5.50599	0.0189515	0.18494	ENSMUSG00000026088	MIT, microtubule interacting and transport, domain containing 1 [Source:MGI Symbol;Acc:MGI:1916278]	protein_coding	Mitd1	MGI Symbol
ENSMUSG00000038658.15	-0.726982	4.52876	5.50573	0.0189543	0.18494	ENSMUSG00000038658	RAB6A GEF complex partner 1 [Source:MGI Symbol;Acc:MGI:1924893]	protein_coding	Ric1	MGI Symbol
ENSMUSG00000118537.1	-0.72329	4.98594	5.49657	0.0190538	0.18546	ENSMUSG00000118537	shieldin complex subunit 3 [Source:MGI Symbol;Acc:MGI:6194609]	protein_coding	Shld3	MGI Symbol
ENSMUSG00000078566.8	-1.47483	5.13152	5.4955	0.0190654	0.18546	ENSMUSG00000078566	BCL2/adenovirus E1B interacting protein 3 [Source:MGI Symbol;Acc:MGI:109326]	protein_coding	Bnip3	MGI Symbol
ENSMUSG00000018821.3	-1.14791	3.48487	5.49486	0.0190724	0.18546	ENSMUSG00000018821	arginine vasopressin-induced 1 [Source:MGI Symbol;Acc:MGI:1916784]	protein_coding	Avpi1	MGI Symbol
ENSMUSG00000032042.11	-0.455295	6.10116	5.49224	0.019101	0.18546	ENSMUSG00000032042	signal recognition particle receptor ('docking protein') [Source:MGI Symbol;Acc:MGI:1914648]	protein_coding	Srpr	MGI Symbol
ENSMUSG00000039997.16	0.811063	6.21169	5.49221	0.0191014	0.18546	ENSMUSG00000039997	interferon activated gene 203 [Source:MGI Symbol;Acc:MGI:96428]	protein_coding	Ifi203	MGI Symbol
ENSMUSG00000106943.2	-0.652805	5.55308	5.48538	0.0191762	0.185801	ENSMUSG00000106943	differentiation antagonizing non-protein coding RNA [Source:MGI Symbol;Acc:MGI:1917286]	processed_transcript	Dancr	MGI Symbol
ENSMUSG00000045896.14	1.10248	2.5173	5.4844	0.0191869	0.185801	ENSMUSG00000045896	poly(A) binding protein interacting protein 2B [Source:MGI Symbol;Acc:MGI:2386865]	protein_coding	Paip2b	MGI Symbol
ENSMUSG00000026239.14	0.600401	4.26496	5.48385	0.0191929	0.185801	ENSMUSG00000026239	phosphodiesterase 6D, cGMP-specific, rod, delta [Source:MGI Symbol;Acc:MGI:1270843]	protein_coding	Pde6d	MGI Symbol
ENSMUSG00000052299.9	-0.422765	6.12434	5.47964	0.0192392	0.186067	ENSMUSG00000052299	listerin E3 ubiquitin protein ligase 1 [Source:MGI Symbol;Acc:MGI:1926163]	protein_coding	Ltn1	MGI Symbol
ENSMUSG00000024811.11	-0.569536	6.1035	5.4732	0.0193102	0.186571	ENSMUSG00000024811	tankyrase, TRF1-interacting ankyrin-related ADP-ribose polymerase 2 [Source:MGI Symbol;Acc:MGI:1921743]	protein_coding	Tnks2	MGI Symbol
ENSMUSG00000030323.13	0.771507	3.0892	5.4664	0.0193855	0.187116	ENSMUSG00000030323	intraflagellar transport 122 [Source:MGI Symbol;Acc:MGI:1932386]	protein_coding	Ift122	MGI Symbol
ENSMUSG00000037017.15	0.60627	5.02477	5.46463	0.0194052	0.187122	ENSMUSG00000037017	zinc finger and SCAN domain containing 21 [Source:MGI Symbol;Acc:MGI:99182]	protein_coding	Zscan21	MGI Symbol
ENSMUSG00000054237.6	-0.538589	5.17062	5.45563	0.0195054	0.187846	ENSMUSG00000054237	FRA10AC1 homolog (human) [Source:MGI Symbol;Acc:MGI:1917817]	protein_coding	Fra10ac1	MGI Symbol
ENSMUSG00000069682.6	0.479867	5.34755	5.45448	0.0195182	0.187846	ENSMUSG00000069682	predicted pseudogene 10275 [Source:MGI Symbol;Acc:MGI:3704354]	transcribed_processed_pseudogene	Gm10275	MGI Symbol
ENSMUSG00000038827.11	0.586355	4.90543	5.44696	0.0196024	0.188473	ENSMUSG00000038827	actin binding transcription modulator [Source:MGI Symbol;Acc:MGI:2677850]	protein_coding	Abitram	MGI Symbol
ENSMUSG00000071655.12	-0.535071	7.168	5.44405	0.0196351	0.188603	ENSMUSG00000071655	UBX domain protein 1 [Source:MGI Symbol;Acc:MGI:1289301]	protein_coding	Ubxn1	MGI Symbol
ENSMUSG00000055447.19	-0.63976	7.00171	5.43425	0.0197456	0.189426	ENSMUSG00000055447	CD47 antigen (Rh-related antigen, integrin-associated signal transducer) [Source:MGI Symbol;Acc:MGI:96617]	protein_coding	Cd47	MGI Symbol
ENSMUSG00000024993.15	-0.607914	5.28205	5.43306	0.0197591	0.189426	ENSMUSG00000024993	family with sequence similarity 45, member A [Source:MGI Symbol;Acc:MGI:1915144]	protein_coding	Fam45a	MGI Symbol
ENSMUSG00000021814.17	0.63005	5.16116	5.42631	0.0198356	0.189719	ENSMUSG00000021814	annexin A7 [Source:MGI Symbol;Acc:MGI:88031]	protein_coding	Anxa7	MGI Symbol
ENSMUSG00000113585.1	1.07886	1.9287	5.42603	0.0198387	0.189719	ENSMUSG00000113585	predicted gene, 19605 [Source:MGI Symbol;Acc:MGI:5011790]	processed_transcript	Gm19605	MGI Symbol
ENSMUSG00000117959.1	-0.873664	2.77421	5.42529	0.0198471	0.189719	ENSMUSG00000117959	RIKEN cDNA D330050I16 gene [Source:MGI Symbol;Acc:MGI:3041222]	antisense	D330050I16Rik	MGI Symbol
ENSMUSG00000041920.14	0.802105	4.7377	5.42128	0.0198928	0.189972	ENSMUSG00000041920	solute carrier family 16 (monocarboxylic acid transporters), member 6 [Source:MGI Symbol;Acc:MGI:2144585]	protein_coding	Slc16a6	MGI Symbol
ENSMUSG00000029798.11	2.11894	2.0272	5.41666	0.0199455	0.190291	ENSMUSG00000029798	hect domain and RLD 6 [Source:MGI Symbol;Acc:MGI:1914388]	protein_coding	Herc6	MGI Symbol
ENSMUSG00000024083.16	0.511835	5.27593	5.41399	0.019976	0.190398	ENSMUSG00000024083	praja ring finger ubiquitin ligase 2 [Source:MGI Symbol;Acc:MGI:2159342]	protein_coding	Pja2	MGI Symbol
ENSMUSG00000004709.14	-1.07983	4.59559	5.41174	0.0200018	0.19046	ENSMUSG00000004709	CD244 molecule A [Source:MGI Symbol;Acc:MGI:109294]	protein_coding	Cd244a	MGI Symbol
ENSMUSG00000031628.9	-0.584024	7.09801	5.40866	0.0200371	0.190613	ENSMUSG00000031628	caspase 3 [Source:MGI Symbol;Acc:MGI:107739]	protein_coding	Casp3	MGI Symbol
ENSMUSG00000039738.16	-0.630282	3.84924	5.40595	0.0200682	0.190725	ENSMUSG00000039738	SLX4 structure-specific endonuclease subunit homolog (S. cerevisiae) [Source:MGI Symbol;Acc:MGI:106299]	protein_coding	Slx4	MGI Symbol
ENSMUSG00000030882.19	2.0466	1.10588	5.40326	0.0200992	0.190836	ENSMUSG00000030882	dynein heavy chain domain 1 [Source:MGI Symbol;Acc:MGI:1924755]	protein_coding	Dnhd1	MGI Symbol
ENSMUSG00000030346.16	0.506952	6.74593	5.38982	0.0202545	0.192084	ENSMUSG00000030346	RAD51 associated protein 1 [Source:MGI Symbol;Acc:MGI:1098224]	protein_coding	Rad51ap1	MGI Symbol
ENSMUSG00000020773.11	1.81959	1.2944	5.38854	0.0202695	0.192084	ENSMUSG00000020773	tripartite motif-containing 47 [Source:MGI Symbol;Acc:MGI:1917374]	protein_coding	Trim47	MGI Symbol
ENSMUSG00000022901.13	0.912796	5.48386	5.38249	0.0203398	0.192566	ENSMUSG00000022901	CD86 antigen [Source:MGI Symbol;Acc:MGI:101773]	protein_coding	Cd86	MGI Symbol
ENSMUSG00000034330.10	0.564939	5.6312	5.37738	0.0203994	0.192946	ENSMUSG00000034330	phospholipase C, gamma 2 [Source:MGI Symbol;Acc:MGI:97616]	protein_coding	Plcg2	MGI Symbol
ENSMUSG00000025016.11	-0.650306	6.44999	5.37416	0.0204372	0.193118	ENSMUSG00000025016	transmembrane 9 superfamily member 3 [Source:MGI Symbol;Acc:MGI:1914262]	protein_coding	Tm9sf3	MGI Symbol
ENSMUSG00000030204.10	0.434518	8.41812	5.37033	0.0204822	0.193358	ENSMUSG00000030204	DEAD (Asp-Glu-Ala-Asp) box polypeptide 47 [Source:MGI Symbol;Acc:MGI:1915005]	protein_coding	Ddx47	MGI Symbol
ENSMUSG00000028071.12	1.05725	4.95469	5.36669	0.0205249	0.193576	ENSMUSG00000028071	SH2 domain containing 2A [Source:MGI Symbol;Acc:MGI:1351596]	protein_coding	Sh2d2a	MGI Symbol
ENSMUSG00000002820.6	-0.98325	2.36322	5.36158	0.0205851	0.193959	ENSMUSG00000002820	autophagy related 4D, cysteine peptidase [Source:MGI Symbol;Acc:MGI:2444308]	protein_coding	Atg4d	MGI Symbol
ENSMUSG00000040669.14	0.944398	2.82671	5.35289	0.0206879	0.194742	ENSMUSG00000040669	polyhomeotic 1 [Source:MGI Symbol;Acc:MGI:103248]	protein_coding	Phc1	MGI Symbol
ENSMUSG00000022982.10	0.833956	6.45804	5.34357	0.0207989	0.1956	ENSMUSG00000022982	superoxide dismutase 1, soluble [Source:MGI Symbol;Acc:MGI:98351]	protein_coding	Sod1	MGI Symbol
ENSMUSG00000085912.2	1.83722	1.63482	5.34027	0.0208382	0.195779	ENSMUSG00000085912	tumor protein p53 pathway corepressor 1 [Source:MGI Symbol;Acc:MGI:3801771]	lincRNA	Trp53cor1	MGI Symbol
ENSMUSG00000111088.1	-0.606769	5.39783	5.33745	0.0208719	0.195779	ENSMUSG00000111088	RIKEN cDNA 9430081H08 gene [Source:MGI Symbol;Acc:MGI:1924680]	TEC	9430081H08Rik	MGI Symbol
ENSMUSG00000038170.15	1.39027	2.84091	5.337	0.0208773	0.195779	ENSMUSG00000038170	phosphodiesterase 4D interacting protein (myomegalin) [Source:MGI Symbol;Acc:MGI:1891434]	protein_coding	Pde4dip	MGI Symbol
ENSMUSG00000059070.16	0.420695	6.84293	5.33301	0.0209252	0.196043	ENSMUSG00000059070	ribosomal protein L18 [Source:MGI Symbol;Acc:MGI:98003]	protein_coding	Rpl18	MGI Symbol
ENSMUSG00000028552.13	-0.444499	5.75907	5.33065	0.0209536	0.196123	ENSMUSG00000028552	epidermal growth factor receptor pathway substrate 15 [Source:MGI Symbol;Acc:MGI:104583]	protein_coding	Eps15	MGI Symbol
ENSMUSG00000073374.3	-1.25856	1.81858	5.32571	0.0210131	0.196493	ENSMUSG00000073374	RIKEN cDNA C030034I22 gene [Source:MGI Symbol;Acc:MGI:1924783]	lincRNA	C030034I22Rik	MGI Symbol
ENSMUSG00000046721.11	-0.41575	9.42417	5.31496	0.021143	0.197441	ENSMUSG00000046721	ribosomal protein L14, pseudogene 1 [Source:MGI Symbol;Acc:MGI:3710579]	processed_pseudogene	Rpl14-ps1	MGI Symbol
ENSMUSG00000009905.5	0.474262	5.81292	5.31263	0.0211714	0.197441	ENSMUSG00000009905	3-ketodihydrosphingosine reductase [Source:MGI Symbol;Acc:MGI:1918000]	protein_coding	Kdsr	MGI Symbol
ENSMUSG00000013662.6	-0.586908	8.94999	5.31098	0.0211915	0.197441	ENSMUSG00000013662	ATPase family, AAA domain containing 1 [Source:MGI Symbol;Acc:MGI:1915229]	protein_coding	Atad1	MGI Symbol
ENSMUSG00000032388.7	-0.491471	5.76315	5.31074	0.0211943	0.197441	ENSMUSG00000032388	SPG21, maspardin [Source:MGI Symbol;Acc:MGI:106403]	protein_coding	Spg21	MGI Symbol
ENSMUSG00000024640.9	-0.551985	9.18764	5.3052	0.0212619	0.197673	ENSMUSG00000024640	phosphoserine aminotransferase 1 [Source:MGI Symbol;Acc:MGI:2183441]	protein_coding	Psat1	MGI Symbol
ENSMUSG00000052253.6	1.14179	4.7498	5.30411	0.0212751	0.197673	ENSMUSG00000052253	zinc finger protein 622 [Source:MGI Symbol;Acc:MGI:1289282]	protein_coding	Zfp622	MGI Symbol
ENSMUSG00000030423.7	-0.49229	6.34065	5.30378	0.0212792	0.197673	ENSMUSG00000030423	processing of precursor 4, ribonuclease P/MRP family, (S. cerevisiae) [Source:MGI Symbol;Acc:MGI:1913411]	protein_coding	Pop4	MGI Symbol
ENSMUSG00000040990.17	0.528607	4.71471	5.28871	0.0214642	0.199204	ENSMUSG00000040990	SH3-domain kinase binding protein 1 [Source:MGI Symbol;Acc:MGI:1889583]	protein_coding	Sh3kbp1	MGI Symbol
ENSMUSG00000078695.8	-0.799672	6.75303	5.28621	0.0214949	0.199302	ENSMUSG00000078695	CDGSH iron sulfur domain 3 [Source:MGI Symbol;Acc:MGI:101788]	protein_coding	Cisd3	MGI Symbol
ENSMUSG00000020184.15	0.787399	4.92603	5.2757	0.0216251	0.200321	ENSMUSG00000020184	transformed mouse 3T3 cell double minute 2 [Source:MGI Symbol;Acc:MGI:96952]	protein_coding	Mdm2	MGI Symbol
ENSMUSG00000100335.2	-0.86729	3.91917	5.27106	0.0216828	0.200668	ENSMUSG00000100335	RIKEN cDNA 2310008N11 gene [Source:MGI Symbol;Acc:MGI:1919566]	lincRNA	2310008N11Rik	MGI Symbol
ENSMUSG00000036073.17	0.585371	4.665	5.2664	0.021741	0.201018	ENSMUSG00000036073	galactose-1-phosphate uridyl transferase [Source:MGI Symbol;Acc:MGI:95638]	protein_coding	Galt	MGI Symbol
ENSMUSG00000025794.9	-0.427014	12.3647	5.25871	0.0218373	0.201719	ENSMUSG00000025794	ribosomal protein L14 [Source:MGI Symbol;Acc:MGI:1914365]	protein_coding	Rpl14	MGI Symbol
ENSMUSG00000043987.18	-0.621539	3.93684	5.25522	0.021881	0.20189	ENSMUSG00000043987	centrosomal protein 164 [Source:MGI Symbol;Acc:MGI:2384878]	protein_coding	Cep164	MGI Symbol
ENSMUSG00000024807.18	-0.780926	3.67319	5.25364	0.0219009	0.20189	ENSMUSG00000024807	synovial apoptosis inhibitor 1, synoviolin [Source:MGI Symbol;Acc:MGI:1921376]	protein_coding	Syvn1	MGI Symbol
ENSMUSG00000100455.1	-1.10869	2.28496	5.25236	0.021917	0.20189	ENSMUSG00000100455	predicted gene 29170 [Source:MGI Symbol;Acc:MGI:5579876]	sense_intronic	Gm29170	MGI Symbol
ENSMUSG00000000168.9	-0.504273	5.47808	5.24973	0.0219502	0.202007	ENSMUSG00000000168	dihydrolipoamide S-acetyltransferase (E2 component of pyruvate dehydrogenase complex) [Source:MGI Symbol;Acc:MGI:2385311]	protein_coding	Dlat	MGI Symbol
ENSMUSG00000041231.15	-0.576213	4.46064	5.23907	0.022085	0.203059	ENSMUSG00000041231	ubiquitin-like domain containing CTD phosphatase 1 [Source:MGI Symbol;Acc:MGI:1933105]	protein_coding	Ublcp1	MGI Symbol
ENSMUSG00000032218.7	-0.585526	6.78288	5.23677	0.0221143	0.203139	ENSMUSG00000032218	cyclin B2 [Source:MGI Symbol;Acc:MGI:88311]	protein_coding	Ccnb2	MGI Symbol
ENSMUSG00000003812.13	0.632865	5.13759	5.23453	0.0221427	0.203211	ENSMUSG00000003812	deoxyribonuclease II alpha [Source:MGI Symbol;Acc:MGI:1329019]	protein_coding	Dnase2a	MGI Symbol
ENSMUSG00000021003.10	-0.948776	2.35215	5.22899	0.0222134	0.2036	ENSMUSG00000021003	galactosylceramidase [Source:MGI Symbol;Acc:MGI:95636]	protein_coding	Galc	MGI Symbol
ENSMUSG00000106990.1	1.22963	1.91685	5.22799	0.0222262	0.2036	ENSMUSG00000106990	predicted gene 42547 [Source:MGI Symbol;Acc:MGI:5662684]	TEC	Gm42547	MGI Symbol
ENSMUSG00000087470.2	-3.33337	1.4581	5.2239	0.0222785	0.203889	ENSMUSG00000087470	RIKEN cDNA A630031M04 gene [Source:MGI Symbol;Acc:MGI:2444470]	lincRNA	A630031M04Rik	MGI Symbol
ENSMUSG00000078853.8	1.08382	3.96001	5.21964	0.0223332	0.204193	ENSMUSG00000078853	interferon gamma induced GTPase [Source:MGI Symbol;Acc:MGI:107729]	protein_coding	Igtp	MGI Symbol
ENSMUSG00000035378.17	0.547008	6.22265	5.2181	0.022353	0.204193	ENSMUSG00000035378	SHQ1 homolog (S. cerevisiae) [Source:MGI Symbol;Acc:MGI:1919421]	protein_coding	Shq1	MGI Symbol
ENSMUSG00000033628.15	-0.405047	6.38534	5.21502	0.0223926	0.204366	ENSMUSG00000033628	phosphatidylinositol 3-kinase catalytic subunit type 3 [Source:MGI Symbol;Acc:MGI:2445019]	protein_coding	Pik3c3	MGI Symbol
ENSMUSG00000055553.16	0.427875	7.41136	5.21207	0.0224307	0.204525	ENSMUSG00000055553	KxDL motif containing 1 [Source:MGI Symbol;Acc:MGI:1922870]	protein_coding	Kxd1	MGI Symbol
ENSMUSG00000028527.18	2.43193	0.662005	5.20108	0.0225729	0.205631	ENSMUSG00000028527	adenylate kinase 4 [Source:MGI Symbol;Acc:MGI:87979]	protein_coding	Ak4	MGI Symbol
ENSMUSG00000024997.7	-0.566149	9.0321	5.1984	0.0226077	0.205694	ENSMUSG00000024997	peroxiredoxin 3 [Source:MGI Symbol;Acc:MGI:88034]	protein_coding	Prdx3	MGI Symbol
ENSMUSG00000056666.13	0.749819	4.74191	5.19496	0.0226524	0.205694	ENSMUSG00000056666	retinol saturase (all trans retinol 13,14 reductase) [Source:MGI Symbol;Acc:MGI:1914692]	protein_coding	Retsat	MGI Symbol
ENSMUSG00000005823.9	0.476891	4.9144	5.19438	0.0226601	0.205694	ENSMUSG00000005823	G protein-coupled receptor 108 [Source:MGI Symbol;Acc:MGI:1925558]	protein_coding	Gpr108	MGI Symbol
ENSMUSG00000093424.3	-1.04408	2.09667	5.19104	0.0227036	0.205694	ENSMUSG00000093424	RIKEN cDNA 6330562C20 gene [Source:MGI Symbol;Acc:MGI:1923443]	antisense	6330562C20Rik	MGI Symbol
ENSMUSG00000028954.11	0.573354	6.3262	5.19078	0.022707	0.205694	ENSMUSG00000028954	negative regulator of ubiquitin-like proteins 1 [Source:MGI Symbol;Acc:MGI:1889001]	protein_coding	Nub1	MGI Symbol
ENSMUSG00000028223.8	1.07782	4.34556	5.18935	0.0227257	0.205694	ENSMUSG00000028223	2,4-dienoyl CoA reductase 1, mitochondrial [Source:MGI Symbol;Acc:MGI:1914710]	protein_coding	Decr1	MGI Symbol
ENSMUSG00000033335.17	-0.57121	4.84757	5.188	0.0227434	0.205694	ENSMUSG00000033335	dynamin 2 [Source:MGI Symbol;Acc:MGI:109547]	protein_coding	Dnm2	MGI Symbol
ENSMUSG00000043336.14	1.09965	3.4317	5.18779	0.0227462	0.205694	ENSMUSG00000043336	filamin A interacting protein 1-like [Source:MGI Symbol;Acc:MGI:1925999]	protein_coding	Filip1l	MGI Symbol
ENSMUSG00000022663.3	-0.469646	5.73184	5.17472	0.0229179	0.207057	ENSMUSG00000022663	autophagy related 3 [Source:MGI Symbol;Acc:MGI:1915091]	protein_coding	Atg3	MGI Symbol
ENSMUSG00000042453.14	-0.924767	7.9592	5.15842	0.0231339	0.20853	ENSMUSG00000042453	reelin [Source:MGI Symbol;Acc:MGI:103022]	protein_coding	Reln	MGI Symbol
ENSMUSG00000052751.16	1.10286	3.36704	5.15834	0.0231351	0.20853	ENSMUSG00000052751	replication initiator 1 [Source:MGI Symbol;Acc:MGI:1889817]	protein_coding	Repin1	MGI Symbol
ENSMUSG00000040820.16	-0.614957	4.51031	5.15765	0.0231442	0.20853	ENSMUSG00000040820	holocarboxylase synthetase (biotin- [propriony-Coenzyme A-carboxylase (ATP-hydrolysing)] ligase) [Source:MGI Symbol;Acc:MGI:894646]	protein_coding	Hlcs	MGI Symbol
ENSMUSG00000032381.5	-0.565728	9.47093	5.15465	0.0231841	0.208652	ENSMUSG00000032381	cytosolic iron-sulfur assembly component 2A [Source:MGI Symbol;Acc:MGI:1915500]	protein_coding	Ciao2a	MGI Symbol
ENSMUSG00000093674.7	-0.390588	11.966	5.15347	0.0232	0.208652	ENSMUSG00000093674	ribosomal protein L41 [Source:MGI Symbol;Acc:MGI:1915195]	protein_coding	Rpl41	MGI Symbol
ENSMUSG00000032410.13	-0.596218	4.83803	5.15142	0.0232273	0.208708	ENSMUSG00000032410	5'-3' exoribonuclease 1 [Source:MGI Symbol;Acc:MGI:891964]	protein_coding	Xrn1	MGI Symbol
ENSMUSG00000015702.13	-1.53723	2.05289	5.14682	0.023289	0.209072	ENSMUSG00000015702	annexin A9 [Source:MGI Symbol;Acc:MGI:1923711]	protein_coding	Anxa9	MGI Symbol
ENSMUSG00000057691.8	0.952966	2.99462	5.14408	0.0233258	0.209159	ENSMUSG00000057691	zinc finger protein 746 [Source:MGI Symbol;Acc:MGI:1916478]	protein_coding	Zfp746	MGI Symbol
ENSMUSG00000030322.12	0.582618	4.14595	5.14295	0.023341	0.209159	ENSMUSG00000030322	methyl-CpG binding domain protein 4 [Source:MGI Symbol;Acc:MGI:1333850]	protein_coding	Mbd4	MGI Symbol
ENSMUSG00000022947.8	-2.16512	2.54933	5.13732	0.0234168	0.209462	ENSMUSG00000022947	carbonyl reductase 3 [Source:MGI Symbol;Acc:MGI:1309992]	protein_coding	Cbr3	MGI Symbol
ENSMUSG00000049300.11	0.743923	3.51771	5.13729	0.0234171	0.209462	ENSMUSG00000049300	protein arginine N-methyltransferase 6 [Source:MGI Symbol;Acc:MGI:2139971]	protein_coding	Prmt6	MGI Symbol
ENSMUSG00000002668.8	1.03049	2.84758	5.13226	0.0234852	0.209553	ENSMUSG00000002668	DENN/MADD domain containing 1C [Source:MGI Symbol;Acc:MGI:1918035]	protein_coding	Dennd1c	MGI Symbol
ENSMUSG00000029093.14	-0.820688	3.62079	5.13163	0.0234936	0.209553	ENSMUSG00000029093	sortilin-related VPS10 domain containing receptor 2 [Source:MGI Symbol;Acc:MGI:1932289]	protein_coding	Sorcs2	MGI Symbol
ENSMUSG00000040433.16	-0.744571	3.24902	5.13162	0.0234937	0.209553	ENSMUSG00000040433	zinc finger and BTB domain containing 38 [Source:MGI Symbol;Acc:MGI:2442866]	protein_coding	Zbtb38	MGI Symbol
ENSMUSG00000039795.14	0.695613	4.26866	5.13026	0.0235122	0.209553	ENSMUSG00000039795	zinc finger, AN1-type domain 1 [Source:MGI Symbol;Acc:MGI:1913611]	protein_coding	Zfand1	MGI Symbol
ENSMUSG00000026457.14	0.639729	5.81473	5.12721	0.0235536	0.209733	ENSMUSG00000026457	adiponectin receptor 1 [Source:MGI Symbol;Acc:MGI:1919924]	protein_coding	Adipor1	MGI Symbol
ENSMUSG00000055067.15	0.441433	6.1187	5.12557	0.0235758	0.209742	ENSMUSG00000055067	SET and MYND domain containing 3 [Source:MGI Symbol;Acc:MGI:1916976]	protein_coding	Smyd3	MGI Symbol
ENSMUSG00000021127.7	1.16317	3.84702	5.11733	0.023688	0.210409	ENSMUSG00000021127	zinc finger protein 36, C3H type-like 1 [Source:MGI Symbol;Acc:MGI:107946]	protein_coding	Zfp36l1	MGI Symbol
ENSMUSG00000049775.16	-0.892892	11.9466	5.11694	0.0236933	0.210409	ENSMUSG00000049775	thymosin, beta 4, X chromosome [Source:MGI Symbol;Acc:MGI:99510]	protein_coding	Tmsb4x	MGI Symbol
ENSMUSG00000003421.13	0.544327	5.91151	5.11526	0.0237163	0.210424	ENSMUSG00000003421	nitric oxide synthase interacting protein [Source:MGI Symbol;Acc:MGI:1913644]	protein_coding	Nosip	MGI Symbol
ENSMUSG00000110547.1	-0.939384	2.19719	5.10894	0.0238028	0.21089	ENSMUSG00000110547	predicted gene, 29773 [Source:MGI Symbol;Acc:MGI:5588932]	antisense	Gm29773	MGI Symbol
ENSMUSG00000011958.17	-0.475499	6.08892	5.10831	0.0238115	0.21089	ENSMUSG00000011958	BCL2/adenovirus E1B interacting protein 2 [Source:MGI Symbol;Acc:MGI:109327]	protein_coding	Bnip2	MGI Symbol
ENSMUSG00000037418.6	-1.23121	4.84177	5.10343	0.0238786	0.211184	ENSMUSG00000037418	bestrophin 1 [Source:MGI Symbol;Acc:MGI:1346332]	protein_coding	Best1	MGI Symbol
ENSMUSG00000005804.14	0.579395	4.43581	5.10278	0.0238875	0.211184	ENSMUSG00000005804	biogenesis of lysosomal organelles complex-1, subunit 6, pallidin [Source:MGI Symbol;Acc:MGI:1927580]	protein_coding	Bloc1s6	MGI Symbol
ENSMUSG00000019370.10	0.418228	7.38766	5.09877	0.0239428	0.211295	ENSMUSG00000019370	calmodulin 3 [Source:MGI Symbol;Acc:MGI:103249]	protein_coding	Calm3	MGI Symbol
ENSMUSG00000038587.10	-0.71373	5.81012	5.09855	0.0239459	0.211295	ENSMUSG00000038587	A kinase (PRKA) anchor protein (gravin) 12 [Source:MGI Symbol;Acc:MGI:1932576]	protein_coding	Akap12	MGI Symbol
ENSMUSG00000072235.6	-0.900458	7.09834	5.09722	0.0239642	0.211295	ENSMUSG00000072235	tubulin, alpha 1A [Source:MGI Symbol;Acc:MGI:98869]	protein_coding	Tuba1a	MGI Symbol
ENSMUSG00000058603.10	0.414373	6.56814	5.09517	0.0239926	0.211357	ENSMUSG00000058603	ribosomal protein L28, pseudogene 1 [Source:MGI Symbol;Acc:MGI:3705349]	processed_pseudogene	Rpl28-ps1	MGI Symbol
ENSMUSG00000072980.3	0.514625	5.15002	5.08639	0.0241143	0.212203	ENSMUSG00000072980	Opa interacting protein 5 [Source:MGI Symbol;Acc:MGI:1917895]	protein_coding	Oip5	MGI Symbol
ENSMUSG00000069633.12	1.30399	2.09026	5.08515	0.0241316	0.212203	ENSMUSG00000069633	peroxisomal biogenesis factor 11 gamma [Source:MGI Symbol;Acc:MGI:1920905]	protein_coding	Pex11g	MGI Symbol
ENSMUSG00000022471.14	0.418559	7.6646	5.0831	0.0241601	0.212266	ENSMUSG00000022471	X-ray repair complementing defective repair in Chinese hamster cells 6 [Source:MGI Symbol;Acc:MGI:95606]	protein_coding	Xrcc6	MGI Symbol
ENSMUSG00000047412.16	-0.570441	4.8062	5.08097	0.0241898	0.212337	ENSMUSG00000047412	zinc finger and BTB domain containing 44 [Source:MGI Symbol;Acc:MGI:1925123]	protein_coding	Zbtb44	MGI Symbol
ENSMUSG00000040592.11	-0.52834	10.4647	5.07659	0.0242511	0.21267	ENSMUSG00000040592	CD79B antigen [Source:MGI Symbol;Acc:MGI:96431]	protein_coding	Cd79b	MGI Symbol
ENSMUSG00000072704.6	0.680154	4.26333	5.07468	0.0242777	0.21267	ENSMUSG00000072704	small integral membrane protein 10 like 1 [Source:MGI Symbol;Acc:MGI:1914379]	protein_coding	Smim10l1	MGI Symbol
ENSMUSG00000032340.8	-1.43248	2.35646	5.07365	0.0242922	0.21267	ENSMUSG00000032340	neogenin [Source:MGI Symbol;Acc:MGI:1097159]	protein_coding	Neo1	MGI Symbol
ENSMUSG00000022844.8	0.974898	2.70343	5.06533	0.0244091	0.213504	ENSMUSG00000022844	protein disulfide isomerase associated 5 [Source:MGI Symbol;Acc:MGI:1919849]	protein_coding	Pdia5	MGI Symbol
ENSMUSG00000025132.13	0.478738	8.3906	5.06064	0.0244753	0.213849	ENSMUSG00000025132	Rho GDP dissociation inhibitor (GDI) alpha [Source:MGI Symbol;Acc:MGI:2178103]	protein_coding	Arhgdia	MGI Symbol
ENSMUSG00000039640.7	0.436045	7.86463	5.05833	0.0245078	0.213849	ENSMUSG00000039640	mitochondrial ribosomal protein L12 [Source:MGI Symbol;Acc:MGI:1926273]	protein_coding	Mrpl12	MGI Symbol
ENSMUSG00000056899.10	0.460831	6.20728	5.05794	0.0245134	0.213849	ENSMUSG00000056899	IMP2 inner mitochondrial membrane peptidase-like (S. cerevisiae) [Source:MGI Symbol;Acc:MGI:2135611]	protein_coding	Immp2l	MGI Symbol
ENSMUSG00000024989.15	-0.500786	6.73264	5.05564	0.0245459	0.213944	ENSMUSG00000024989	centrosomal protein 55 [Source:MGI Symbol;Acc:MGI:1921357]	protein_coding	Cep55	MGI Symbol
ENSMUSG00000030468.12	-0.570976	5.84115	5.05344	0.0245771	0.214027	ENSMUSG00000030468	sialic acid binding Ig-like lectin G [Source:MGI Symbol;Acc:MGI:2443630]	protein_coding	Siglecg	MGI Symbol
ENSMUSG00000006304.14	-0.391204	8.54934	5.04599	0.024683	0.214759	ENSMUSG00000006304	actin related protein 2/3 complex, subunit 2 [Source:MGI Symbol;Acc:MGI:1923959]	protein_coding	Arpc2	MGI Symbol
ENSMUSG00000059005.13	-0.549421	5.20043	5.03962	0.0247739	0.215361	ENSMUSG00000059005	heterogeneous nuclear ribonucleoprotein A3 [Source:MGI Symbol;Acc:MGI:1917171]	protein_coding	Hnrnpa3	MGI Symbol
ENSMUSG00000083306.1	-2.21156	0.988095	5.03314	0.0248667	0.215776	ENSMUSG00000083306	predicted gene 13868 [Source:MGI Symbol;Acc:MGI:3651789]	processed_pseudogene	Gm13868	MGI Symbol
ENSMUSG00000024068.8	-0.669966	4.62916	5.03154	0.0248898	0.215776	ENSMUSG00000024068	spastin [Source:MGI Symbol;Acc:MGI:1858896]	protein_coding	Spast	MGI Symbol
ENSMUSG00000030041.9	0.789548	4.09079	5.02811	0.0249392	0.215776	ENSMUSG00000030041	meiosis 1 associated protein [Source:MGI Symbol;Acc:MGI:1315200]	protein_coding	M1ap	MGI Symbol
ENSMUSG00000042198.12	-0.422307	5.56453	5.02722	0.0249519	0.215776	ENSMUSG00000042198	coiled-coil-helix-coiled-coil-helix domain containing 7 [Source:MGI Symbol;Acc:MGI:1913683]	protein_coding	Chchd7	MGI Symbol
ENSMUSG00000049932.3	-0.493415	6.75117	5.02556	0.0249759	0.215776	ENSMUSG00000049932	H2A.X variant histone [Source:MGI Symbol;Acc:MGI:102688]	protein_coding	H2ax	MGI Symbol
ENSMUSG00000017221.14	-0.441139	5.52696	5.02552	0.0249764	0.215776	ENSMUSG00000017221	proteasome (prosome, macropain) 26S subunit, non-ATPase, 3 [Source:MGI Symbol;Acc:MGI:98858]	protein_coding	Psmd3	MGI Symbol
ENSMUSG00000024556.4	-0.521454	6.19657	5.02403	0.0249979	0.215776	ENSMUSG00000024556	malic enzyme 2, NAD(+)-dependent, mitochondrial [Source:MGI Symbol;Acc:MGI:2147351]	protein_coding	Me2	MGI Symbol
ENSMUSG00000035173.14	-0.920322	3.75203	5.02386	0.0250004	0.215776	ENSMUSG00000035173	coiled-coil domain containing 186 [Source:MGI Symbol;Acc:MGI:2445022]	protein_coding	Ccdc186	MGI Symbol
ENSMUSG00000080921.4	0.554359	4.32221	5.02263	0.0250181	0.215776	ENSMUSG00000080921	ribosomal protein L38, pseudogene 2 [Source:MGI Symbol;Acc:MGI:3646625]	processed_pseudogene	Rpl38-ps2	MGI Symbol
ENSMUSG00000028696.12	0.602112	4.17622	5.01952	0.0250632	0.215976	ENSMUSG00000028696	IAP promoted placental gene [Source:MGI Symbol;Acc:MGI:96581]	protein_coding	Ipp	MGI Symbol
ENSMUSG00000039316.14	0.551209	4.64976	5.00997	0.0252017	0.216981	ENSMUSG00000039316	raftlin lipid raft linker 1 [Source:MGI Symbol;Acc:MGI:1923688]	protein_coding	Rftn1	MGI Symbol
ENSMUSG00000035105.5	-3.2357	1.44074	4.99844	0.0253701	0.21824	ENSMUSG00000035105	egl-9 family hypoxia-inducible factor 3 [Source:MGI Symbol;Acc:MGI:1932288]	protein_coding	Egln3	MGI Symbol
ENSMUSG00000116858.1	0.860282	2.86382	4.98796	0.0255243	0.219211	ENSMUSG00000116858	predicted gene, 49797 [Source:MGI Symbol;Acc:MGI:6215329]	lincRNA	Gm49797	MGI Symbol
ENSMUSG00000032216.15	-0.404235	8.75247	4.98458	0.0255742	0.219211	ENSMUSG00000032216	neural precursor cell expressed, developmentally down-regulated 4 [Source:MGI Symbol;Acc:MGI:97297]	protein_coding	Nedd4	MGI Symbol
ENSMUSG00000003464.13	0.468082	6.84689	4.98286	0.0255997	0.219211	ENSMUSG00000003464	peroxisomal biogenesis factor 19 [Source:MGI Symbol;Acc:MGI:1334458]	protein_coding	Pex19	MGI Symbol
ENSMUSG00000021843.17	-0.575746	6.93765	4.98242	0.0256061	0.219211	ENSMUSG00000021843	kinectin 1 [Source:MGI Symbol;Acc:MGI:109153]	protein_coding	Ktn1	MGI Symbol
ENSMUSG00000045102.12	-1.40543	1.85338	4.98239	0.0256066	0.219211	ENSMUSG00000045102	DNA polymerase N [Source:MGI Symbol;Acc:MGI:2675617]	protein_coding	Poln	MGI Symbol
ENSMUSG00000041035.9	-0.553269	7.37442	4.98048	0.0256349	0.219211	ENSMUSG00000041035	predicted gene 17018 [Source:MGI Symbol;Acc:MGI:4820566]	protein_coding	Gm17018	MGI Symbol
ENSMUSG00000027371.10	2.10805	2.08854	4.98026	0.0256382	0.219211	ENSMUSG00000027371	fumarylacetoacetate hydrolase domain containing 2A [Source:MGI Symbol;Acc:MGI:1915376]	protein_coding	Fahd2a	MGI Symbol
ENSMUSG00000064341.1	-0.642498	13.1865	4.97739	0.0256806	0.219384	ENSMUSG00000064341	mitochondrially encoded NADH dehydrogenase 1 [Source:MGI Symbol;Acc:MGI:101787]	protein_coding	mt-Nd1	MGI Symbol
ENSMUSG00000022838.14	-1.19254	4.33137	4.97513	0.0257142	0.219415	ENSMUSG00000022838	ELL associated factor 2 [Source:MGI Symbol;Acc:MGI:2146616]	protein_coding	Eaf2	MGI Symbol
ENSMUSG00000037649.10	1.66758	4.47078	4.97416	0.0257286	0.219415	ENSMUSG00000037649	histocompatibility 2, class II, locus DMa [Source:MGI Symbol;Acc:MGI:95921]	protein_coding	H2-DMa	MGI Symbol
ENSMUSG00000049164.7	-1.91966	2.78291	4.97192	0.0257621	0.219511	ENSMUSG00000049164	zinc finger protein 518A [Source:MGI Symbol;Acc:MGI:1919922]	protein_coding	Zfp518a	MGI Symbol
ENSMUSG00000030264.14	0.396425	7.00607	4.97028	0.0257865	0.219529	ENSMUSG00000030264	THUMP domain containing 3 [Source:MGI Symbol;Acc:MGI:1277973]	protein_coding	Thumpd3	MGI Symbol
ENSMUSG00000028419.5	-0.415688	6.55106	4.96672	0.0258396	0.219793	ENSMUSG00000028419	charged multivesicular body protein 5 [Source:MGI Symbol;Acc:MGI:1924209]	protein_coding	Chmp5	MGI Symbol
ENSMUSG00000118107.1	-0.946045	2.98731	4.96453	0.0258723	0.219881	ENSMUSG00000118107	predicted gene, 34455 [Source:MGI Symbol;Acc:MGI:5593614]	lincRNA	Gm34455	MGI Symbol
ENSMUSG00000022130.10	-0.541598	6.1767	4.9614	0.0259192	0.22009	ENSMUSG00000022130	TDP-glucose 4,6-dehydratase [Source:MGI Symbol;Acc:MGI:1923605]	protein_coding	Tgds	MGI Symbol
ENSMUSG00000063714.15	0.499756	5.68294	4.9585	0.0259628	0.220271	ENSMUSG00000063714	trans-acting transcription factor 3, opposite strand [Source:MGI Symbol;Acc:MGI:1914936]	antisense	Sp3os	MGI Symbol
ENSMUSG00000029056.13	0.598428	4.21803	4.95173	0.0260646	0.220946	ENSMUSG00000029056	pantothenate kinase 4 [Source:MGI Symbol;Acc:MGI:2387466]	protein_coding	Pank4	MGI Symbol
ENSMUSG00000027843.13	1.16128	2.25747	4.94956	0.0260974	0.221034	ENSMUSG00000027843	protein tyrosine phosphatase, non-receptor type 22 (lymphoid) [Source:MGI Symbol;Acc:MGI:107170]	protein_coding	Ptpn22	MGI Symbol
ENSMUSG00000057132.16	0.916044	3.41263	4.94311	0.0261949	0.221603	ENSMUSG00000057132	retinitis pigmentosa GTPase regulator interacting protein 1 [Source:MGI Symbol;Acc:MGI:1932134]	protein_coding	Rpgrip1	MGI Symbol
ENSMUSG00000064339.1	-1.02088	13.4996	4.94215	0.0262094	0.221603	ENSMUSG00000064339	mitochondrially encoded 16S rRNA [Source:MGI Symbol;Acc:MGI:102492]	Mt_rRNA	mt-Rnr2	MGI Symbol
ENSMUSG00000035151.12	0.64093	3.70284	4.93894	0.0262581	0.221677	ENSMUSG00000035151	ELMO/CED-12 domain containing 2 [Source:MGI Symbol;Acc:MGI:2445165]	protein_coding	Elmod2	MGI Symbol
ENSMUSG00000026809.15	1.04046	4.06864	4.93775	0.0262762	0.221677	ENSMUSG00000026809	sperm acrosome associated 9 [Source:MGI Symbol;Acc:MGI:1917237]	protein_coding	Spaca9	MGI Symbol
ENSMUSG00000019797.11	-0.459328	6.80626	4.93624	0.0262992	0.221677	ENSMUSG00000019797	mitochondrial transcription rescue factor 1 [Source:MGI Symbol;Acc:MGI:1915101]	protein_coding	Mtres1	MGI Symbol
ENSMUSG00000056260.15	-0.464572	5.85976	4.93567	0.0263079	0.221677	ENSMUSG00000056260	ligand dependent nuclear receptor interacting factor 1 [Source:MGI Symbol;Acc:MGI:2445214]	protein_coding	Lrif1	MGI Symbol
ENSMUSG00000041453.12	-0.502294	4.71385	4.93035	0.0263889	0.22217	ENSMUSG00000041453	ribosomal protein L21 [Source:MGI Symbol;Acc:MGI:1278340]	protein_coding	Rpl21	MGI Symbol
ENSMUSG00000041408.18	0.781701	5.08838	4.92713	0.0264383	0.222359	ENSMUSG00000041408	WAPL cohesin release factor [Source:MGI Symbol;Acc:MGI:2675859]	protein_coding	Wapl	MGI Symbol
ENSMUSG00000064363.1	-0.582878	10.742	4.92451	0.0264784	0.222359	ENSMUSG00000064363	mitochondrially encoded NADH dehydrogenase 4 [Source:MGI Symbol;Acc:MGI:102498]	protein_coding	mt-Nd4	MGI Symbol
ENSMUSG00000032000.17	-0.555277	5.52548	4.92448	0.0264788	0.222359	ENSMUSG00000032000	baculoviral IAP repeat-containing 3 [Source:MGI Symbol;Acc:MGI:1197007]	protein_coding	Birc3	MGI Symbol
ENSMUSG00000018427.8	-1.48084	1.9362	4.91718	0.0265909	0.222855	ENSMUSG00000018427	yippee like 2 [Source:MGI Symbol;Acc:MGI:1925114]	protein_coding	Ypel2	MGI Symbol
ENSMUSG00000024642.17	-0.638329	4.40666	4.91631	0.0266043	0.222855	ENSMUSG00000024642	transducin-like enhancer of split 4 [Source:MGI Symbol;Acc:MGI:104633]	protein_coding	Tle4	MGI Symbol
ENSMUSG00000030672.12	0.890521	3.98706	4.91623	0.0266056	0.222855	ENSMUSG00000030672	myosin light chain, phosphorylatable, fast skeletal muscle [Source:MGI Symbol;Acc:MGI:97273]	protein_coding	Mylpf	MGI Symbol
ENSMUSG00000037475.15	-0.42956	6.7491	4.91171	0.0266752	0.223202	ENSMUSG00000037475	THO complex 2 [Source:MGI Symbol;Acc:MGI:2442413]	protein_coding	Thoc2	MGI Symbol
ENSMUSG00000054843.9	-0.993091	2.75905	4.90922	0.0267138	0.223202	ENSMUSG00000054843	attractin like 1 [Source:MGI Symbol;Acc:MGI:2147749]	protein_coding	Atrnl1	MGI Symbol
ENSMUSG00000040451.18	-0.502112	6.42224	4.90916	0.0267147	0.223202	ENSMUSG00000040451	sphingomyelin synthase 1 [Source:MGI Symbol;Acc:MGI:2444110]	protein_coding	Sgms1	MGI Symbol
ENSMUSG00000097307.1	-1.27418	1.97754	4.907	0.026748	0.223228	ENSMUSG00000097307	predicted gene, 26834 [Source:MGI Symbol;Acc:MGI:5477328]	lincRNA	Gm26834	MGI Symbol
ENSMUSG00000045503.16	0.44377	5.25972	4.90462	0.026785	0.223228	ENSMUSG00000045503	SYS1 Golgi-localized integral membrane protein homolog (S. cerevisiae) [Source:MGI Symbol;Acc:MGI:1913710]	protein_coding	Sys1	MGI Symbol
ENSMUSG00000053799.8	-0.472463	6.54163	4.90458	0.0267856	0.223228	ENSMUSG00000053799	exocyst complex component 6 [Source:MGI Symbol;Acc:MGI:1351611]	protein_coding	Exoc6	MGI Symbol
ENSMUSG00000011148.14	0.667934	4.48306	4.90296	0.0268107	0.223249	ENSMUSG00000011148	adenylosuccinate synthetase like 1 [Source:MGI Symbol;Acc:MGI:87947]	protein_coding	Adssl1	MGI Symbol
ENSMUSG00000024309.15	0.395251	7.29434	4.89232	0.0269764	0.22444	ENSMUSG00000024309	prefoldin subunit 6 [Source:MGI Symbol;Acc:MGI:95908]	protein_coding	Pfdn6	MGI Symbol
ENSMUSG00000020893.17	1.28268	2.50267	4.89	0.0270127	0.224553	ENSMUSG00000020893	period circadian clock 1 [Source:MGI Symbol;Acc:MGI:1098283]	protein_coding	Per1	MGI Symbol
ENSMUSG00000028175.15	-0.75251	3.04296	4.88719	0.0270567	0.224689	ENSMUSG00000028175	DEP domain containing 1a [Source:MGI Symbol;Acc:MGI:1923381]	protein_coding	Depdc1a	MGI Symbol
ENSMUSG00000032519.11	-0.717787	3.43914	4.88543	0.0270844	0.224689	ENSMUSG00000032519	solute carrier family 25, member 38 [Source:MGI Symbol;Acc:MGI:2384782]	protein_coding	Slc25a38	MGI Symbol
ENSMUSG00000076937.3	1.74634	8.27877	4.88461	0.0270972	0.224689	ENSMUSG00000076937	immunoglobulin lambda constant 2 [Source:MGI Symbol;Acc:MGI:99547]	IG_C_gene	Iglc2	MGI Symbol
ENSMUSG00000032456.13	0.62917	4.79164	4.88146	0.0271467	0.22491	ENSMUSG00000032456	nicotinamide nucleotide adenylyltransferase 3 [Source:MGI Symbol;Acc:MGI:1921330]	protein_coding	Nmnat3	MGI Symbol
ENSMUSG00000000959.7	0.506684	6.16568	4.87787	0.0272032	0.225189	ENSMUSG00000000959	oxidase assembly 1-like [Source:MGI Symbol;Acc:MGI:1916339]	protein_coding	Oxa1l	MGI Symbol
ENSMUSG00000061983.7	-0.449692	5.66063	4.87278	0.0272835	0.225347	ENSMUSG00000061983	ribosomal protein S12 [Source:MGI Symbol;Acc:MGI:98105]	protein_coding	Rps12	MGI Symbol
ENSMUSG00000025156.17	0.521899	4.9788	4.87266	0.0272855	0.225347	ENSMUSG00000025156	G protein pathway suppressor 1 [Source:MGI Symbol;Acc:MGI:2384801]	protein_coding	Gps1	MGI Symbol
ENSMUSG00000025036.7	-0.650371	4.05692	4.8718	0.027299	0.225347	ENSMUSG00000025036	sideroflexin 2 [Source:MGI Symbol;Acc:MGI:2137678]	protein_coding	Sfxn2	MGI Symbol
ENSMUSG00000029084.5	-0.627051	7.69875	4.87018	0.0273246	0.225347	ENSMUSG00000029084	CD38 antigen [Source:MGI Symbol;Acc:MGI:107474]	protein_coding	Cd38	MGI Symbol
ENSMUSG00000050989.9	1.57369	1.61941	4.86907	0.0273422	0.225347	ENSMUSG00000050989	selenoprotein N [Source:MGI Symbol;Acc:MGI:2151208]	protein_coding	Selenon	MGI Symbol
ENSMUSG00000051735.7	0.649746	4.07679	4.86669	0.0273799	0.225347	ENSMUSG00000051735	Ras and Rab interactor-like [Source:MGI Symbol;Acc:MGI:2444024]	protein_coding	Rinl	MGI Symbol
ENSMUSG00000084806.1	1.39031	1.88704	4.86455	0.027414	0.225347	ENSMUSG00000084806	predicted gene 15232 [Source:MGI Symbol;Acc:MGI:3705117]	lincRNA	Gm15232	MGI Symbol
ENSMUSG00000096942.1	0.439412	6.19081	4.86425	0.0274186	0.225347	ENSMUSG00000096942	ribosomal protein S19, pseudogene 6 [Source:MGI Symbol;Acc:MGI:5011818]	processed_pseudogene	Rps19-ps6	MGI Symbol
ENSMUSG00000026172.12	0.457737	5.69974	4.86195	0.0274553	0.225347	ENSMUSG00000026172	BCS1-like (yeast) [Source:MGI Symbol;Acc:MGI:1914071]	protein_coding	Bcs1l	MGI Symbol
ENSMUSG00000028140.13	0.56171	6.6931	4.86014	0.027484	0.225347	ENSMUSG00000028140	mitochondrial ribosomal protein L9 [Source:MGI Symbol;Acc:MGI:2137211]	protein_coding	Mrpl9	MGI Symbol
ENSMUSG00000101970.8	-0.620445	3.98756	4.85932	0.0274972	0.225347	ENSMUSG00000101970	RIKEN cDNA 1810026B05 gene [Source:MGI Symbol;Acc:MGI:1916420]	processed_transcript	1810026B05Rik	MGI Symbol
ENSMUSG00000031015.8	0.584483	6.40527	4.85616	0.0275476	0.225347	ENSMUSG00000031015	SWA-70 protein [Source:MGI Symbol;Acc:MGI:1298390]	protein_coding	Swap70	MGI Symbol
ENSMUSG00000010057.8	-0.483393	5.22697	4.8532	0.0275949	0.225347	ENSMUSG00000010057	NPR2 like, GATOR1 complex subunit [Source:MGI Symbol;Acc:MGI:1914482]	protein_coding	Nprl2	MGI Symbol
ENSMUSG00000111528.1	1.81791	1.12388	4.85175	0.0276181	0.225347	ENSMUSG00000111528	predicted gene, 39460 [Source:MGI Symbol;Acc:MGI:5622345]	lincRNA	Gm39460	MGI Symbol
ENSMUSG00000007038.5	0.476678	5.65145	4.85171	0.0276187	0.225347	ENSMUSG00000007038	neuraminidase 1 [Source:MGI Symbol;Acc:MGI:97305]	protein_coding	Neu1	MGI Symbol
ENSMUSG00000025007.13	-0.668341	6.54241	4.85151	0.027622	0.225347	ENSMUSG00000025007	aldehyde dehydrogenase 18 family, member A1 [Source:MGI Symbol;Acc:MGI:1888908]	protein_coding	Aldh18a1	MGI Symbol
ENSMUSG00000013663.7	-0.62606	6.07883	4.85096	0.0276307	0.225347	ENSMUSG00000013663	phosphatase and tensin homolog [Source:MGI Symbol;Acc:MGI:109583]	protein_coding	Pten	MGI Symbol
ENSMUSG00000019854.17	-0.651767	4.69264	4.85085	0.0276325	0.225347	ENSMUSG00000019854	RalBP1 associated Eps domain containing protein [Source:MGI Symbol;Acc:MGI:1196373]	protein_coding	Reps1	MGI Symbol
ENSMUSG00000048905.5	-1.1733	1.73303	4.84665	0.0276999	0.225709	ENSMUSG00000048905	BCL2 interacting protein 5 [Source:MGI Symbol;Acc:MGI:1925441]	protein_coding	Bnip5	MGI Symbol
ENSMUSG00000021047.7	1.28933	1.42612	4.839	0.0278231	0.226509	ENSMUSG00000021047	NOVA alternative splicing regulator 1 [Source:MGI Symbol;Acc:MGI:104297]	protein_coding	Nova1	MGI Symbol
ENSMUSG00000037071.3	-0.897763	7.98902	4.83691	0.0278567	0.226509	ENSMUSG00000037071	stearoyl-Coenzyme A desaturase 1 [Source:MGI Symbol;Acc:MGI:98239]	protein_coding	Scd1	MGI Symbol
ENSMUSG00000030189.15	0.645099	7.90306	4.83629	0.0278667	0.226509	ENSMUSG00000030189	Y box protein 3 [Source:MGI Symbol;Acc:MGI:2137670]	protein_coding	Ybx3	MGI Symbol
ENSMUSG00000031295.13	0.882437	3.47524	4.83422	0.0279003	0.226595	ENSMUSG00000031295	phosphorylase kinase alpha 2 [Source:MGI Symbol;Acc:MGI:97577]	protein_coding	Phka2	MGI Symbol
ENSMUSG00000008540.11	1.18484	4.84884	4.83263	0.0279259	0.226617	ENSMUSG00000008540	microsomal glutathione S-transferase 1 [Source:MGI Symbol;Acc:MGI:1913850]	protein_coding	Mgst1	MGI Symbol
ENSMUSG00000030168.13	0.873147	4.86846	4.83111	0.0279507	0.226632	ENSMUSG00000030168	adiponectin receptor 2 [Source:MGI Symbol;Acc:MGI:93830]	protein_coding	Adipor2	MGI Symbol
ENSMUSG00000024174.9	-0.786437	3.34836	4.82607	0.0280324	0.227109	ENSMUSG00000024174	protection of telomeres 1B [Source:MGI Symbol;Acc:MGI:1920086]	protein_coding	Pot1b	MGI Symbol
ENSMUSG00000023452.19	0.464419	6.45567	4.8213	0.0281101	0.227513	ENSMUSG00000023452	phosphatidylserine decarboxylase [Source:MGI Symbol;Acc:MGI:2445114]	protein_coding	Pisd	MGI Symbol
ENSMUSG00000105703.2	-1.07741	1.62834	4.81886	0.02815	0.227513	ENSMUSG00000105703	predicted gene 43305 [Source:MGI Symbol;Acc:MGI:5663442]	processed_transcript	Gm43305	MGI Symbol
ENSMUSG00000057596.13	1.37104	2.69445	4.81781	0.028167	0.227513	ENSMUSG00000057596	tripartite motif-containing 30D [Source:MGI Symbol;Acc:MGI:3035181]	protein_coding	Trim30d	MGI Symbol
ENSMUSG00000027901.12	1.85862	3.45514	4.81623	0.0281929	0.227513	ENSMUSG00000027901	DENN/MADD domain containing 2D [Source:MGI Symbol;Acc:MGI:2181193]	protein_coding	Dennd2d	MGI Symbol
ENSMUSG00000037499.9	1.20726	3.18581	4.8151	0.0282114	0.227513	ENSMUSG00000037499	neuron derived neurotrophic factor [Source:MGI Symbol;Acc:MGI:1913458]	protein_coding	Nenf	MGI Symbol
ENSMUSG00000022414.8	0.553623	4.48254	4.81427	0.028225	0.227513	ENSMUSG00000022414	TGF-beta activated kinase 1/MAP3K7 binding protein 1 [Source:MGI Symbol;Acc:MGI:1913763]	protein_coding	Tab1	MGI Symbol
ENSMUSG00000033624.10	-1.09267	1.64427	4.81315	0.0282434	0.227513	ENSMUSG00000033624	pyruvate dehydrogenase phosphatase regulatory subunit [Source:MGI Symbol;Acc:MGI:2442188]	protein_coding	Pdpr	MGI Symbol
ENSMUSG00000005125.13	-1.34756	1.572	4.80561	0.0283672	0.228112	ENSMUSG00000005125	N-myc downstream regulated gene 1 [Source:MGI Symbol;Acc:MGI:1341799]	protein_coding	Ndrg1	MGI Symbol
ENSMUSG00000052395.17	0.503041	3.71006	4.80546	0.0283697	0.228112	ENSMUSG00000052395	RFT1 homolog [Source:MGI Symbol;Acc:MGI:3607791]	protein_coding	Rft1	MGI Symbol
ENSMUSG00000033917.15	-0.613899	4.45635	4.80441	0.028387	0.228112	ENSMUSG00000033917	glycerophosphodiester phosphodiesterase 1 [Source:MGI Symbol;Acc:MGI:1891827]	protein_coding	Gde1	MGI Symbol
ENSMUSG00000006191.17	0.437208	5.29682	4.80013	0.0284576	0.228252	ENSMUSG00000006191	CDK5 regulatory subunit associated protein 1-like 1 [Source:MGI Symbol;Acc:MGI:1921765]	protein_coding	Cdkal1	MGI Symbol
ENSMUSG00000021248.9	0.375864	6.50478	4.79988	0.0284618	0.228252	ENSMUSG00000021248	transmembrane p24 trafficking protein 10 [Source:MGI Symbol;Acc:MGI:1915831]	protein_coding	Tmed10	MGI Symbol
ENSMUSG00000028656.14	-0.420339	5.26018	4.79915	0.0284737	0.228252	ENSMUSG00000028656	CAP, adenylate cyclase-associated protein 1 (yeast) [Source:MGI Symbol;Acc:MGI:88262]	protein_coding	Cap1	MGI Symbol
ENSMUSG00000017146.12	-0.518538	5.00802	4.79716	0.0285066	0.228303	ENSMUSG00000017146	breast cancer 1, early onset [Source:MGI Symbol;Acc:MGI:104537]	protein_coding	Brca1	MGI Symbol
ENSMUSG00000032114.9	-0.785797	4.54799	4.79597	0.0285264	0.228303	ENSMUSG00000032114	solute carrier family 37 (glucose-6-phosphate transporter), member 4 [Source:MGI Symbol;Acc:MGI:1316650]	protein_coding	Slc37a4	MGI Symbol
ENSMUSG00000024659.15	2.44538	1.57568	4.79239	0.0285857	0.228593	ENSMUSG00000024659	annexin A1 [Source:MGI Symbol;Acc:MGI:96819]	protein_coding	Anxa1	MGI Symbol
ENSMUSG00000082035.1	0.373712	7.64702	4.78815	0.0286562	0.228972	ENSMUSG00000082035	ribosomal protein L17, pseudogene 8 [Source:MGI Symbol;Acc:MGI:3802129]	processed_pseudogene	Rpl17-ps8	MGI Symbol
ENSMUSG00000048922.18	-0.503501	6.32024	4.77117	0.0289401	0.230967	ENSMUSG00000048922	cell division cycle associated 2 [Source:MGI Symbol;Acc:MGI:1919787]	protein_coding	Cdca2	MGI Symbol
ENSMUSG00000064120.14	1.19422	1.45312	4.76747	0.0290025	0.230967	ENSMUSG00000064120	molybdenum cofactor synthesis 1 [Source:MGI Symbol;Acc:MGI:1928904]	protein_coding	Mocs1	MGI Symbol
ENSMUSG00000032905.5	0.510504	4.78703	4.76676	0.0290145	0.230967	ENSMUSG00000032905	autophagy related 12 [Source:MGI Symbol;Acc:MGI:1914776]	protein_coding	Atg12	MGI Symbol
ENSMUSG00000046031.7	1.26811	2.59922	4.76588	0.0290293	0.230967	ENSMUSG00000046031	calcium homeostasis modulator family member 6 [Source:MGI Symbol;Acc:MGI:2443082]	protein_coding	Calhm6	MGI Symbol
ENSMUSG00000015340.10	1.23634	6.08705	4.76531	0.0290388	0.230967	ENSMUSG00000015340	cytochrome b-245, beta polypeptide [Source:MGI Symbol;Acc:MGI:88574]	protein_coding	Cybb	MGI Symbol
ENSMUSG00000036867.7	1.49151	1.99336	4.76487	0.0290462	0.230967	ENSMUSG00000036867	SMAD family member 6 [Source:MGI Symbol;Acc:MGI:1336883]	protein_coding	Smad6	MGI Symbol
ENSMUSG00000056509.10	-1.52239	1.47273	4.75903	0.0291449	0.231441	ENSMUSG00000056509	predicted gene 9999 [Source:MGI Symbol;Acc:MGI:3642801]	protein_coding	Gm9999	MGI Symbol
ENSMUSG00000024906.10	-0.668963	2.75653	4.75765	0.0291683	0.231441	ENSMUSG00000024906	MUS81 structure-specific endonuclease subunit [Source:MGI Symbol;Acc:MGI:1918961]	protein_coding	Mus81	MGI Symbol
ENSMUSG00000096920.1	0.682658	2.31695	4.75687	0.0291816	0.231441	ENSMUSG00000096920	ribosomal protein S19, pseudogene 8 [Source:MGI Symbol;Acc:MGI:3780053]	processed_pseudogene	Rps19-ps8	MGI Symbol
ENSMUSG00000033737.14	-1.87842	4.98759	4.75519	0.0292101	0.231441	ENSMUSG00000033737	fibronectin type III domain containing 3C1 [Source:MGI Symbol;Acc:MGI:2685630]	protein_coding	Fndc3c1	MGI Symbol
ENSMUSG00000030236.10	-1.5262	2.15811	4.7533	0.0292421	0.231441	ENSMUSG00000030236	solute carrier organic anion transporter family, member 1b2 [Source:MGI Symbol;Acc:MGI:1351899]	protein_coding	Slco1b2	MGI Symbol
ENSMUSG00000002147.18	0.38905	6.04001	4.75156	0.0292717	0.231441	ENSMUSG00000002147	signal transducer and activator of transcription 6 [Source:MGI Symbol;Acc:MGI:103034]	protein_coding	Stat6	MGI Symbol
ENSMUSG00000003528.15	0.52711	5.90169	4.75151	0.0292726	0.231441	ENSMUSG00000003528	solute carrier family 25 (mitochondrial carrier, citrate transporter), member 1 [Source:MGI Symbol;Acc:MGI:1345283]	protein_coding	Slc25a1	MGI Symbol
ENSMUSG00000020664.10	-0.418048	8.05496	4.74913	0.0293132	0.231441	ENSMUSG00000020664	dihydrolipoamide dehydrogenase [Source:MGI Symbol;Acc:MGI:107450]	protein_coding	Dld	MGI Symbol
ENSMUSG00000030619.10	0.482539	7.52289	4.74703	0.0293488	0.231441	ENSMUSG00000030619	embryonic ectoderm development [Source:MGI Symbol;Acc:MGI:95286]	protein_coding	Eed	MGI Symbol
ENSMUSG00000103473.1	1.94331	1.11834	4.74691	0.0293509	0.231441	ENSMUSG00000103473	predicted gene, 37696 [Source:MGI Symbol;Acc:MGI:5610924]	antisense	Gm37696	MGI Symbol
ENSMUSG00000030271.14	0.579489	3.83188	4.74618	0.0293633	0.231441	ENSMUSG00000030271	8-oxoguanine DNA-glycosylase 1 [Source:MGI Symbol;Acc:MGI:1097693]	protein_coding	Ogg1	MGI Symbol
ENSMUSG00000070953.13	0.429929	6.60437	4.7448	0.029387	0.231443	ENSMUSG00000070953	Rab9 effector protein with kelch motifs [Source:MGI Symbol;Acc:MGI:2139530]	protein_coding	Rabepk	MGI Symbol
ENSMUSG00000027346.15	-0.645842	4.47228	4.74028	0.0294642	0.231761	ENSMUSG00000027346	glycerophosphocholine phosphodiesterase 1 [Source:MGI Symbol;Acc:MGI:104898]	protein_coding	Gpcpd1	MGI Symbol
ENSMUSG00000047989.11	-0.532076	6.44399	4.7397	0.0294742	0.231761	ENSMUSG00000047989	INO80 complex subunit C [Source:MGI Symbol;Acc:MGI:2443014]	protein_coding	Ino80c	MGI Symbol
ENSMUSG00000024350.6	0.515663	4.49297	4.73807	0.0295022	0.231796	ENSMUSG00000024350	DnaJ heat shock protein family (Hsp40) member C18 [Source:MGI Symbol;Acc:MGI:1923844]	protein_coding	Dnajc18	MGI Symbol
ENSMUSG00000037847.14	-0.887255	3.24192	4.73354	0.0295799	0.232222	ENSMUSG00000037847	nicotinamide riboside kinase 1 [Source:MGI Symbol;Acc:MGI:2147434]	protein_coding	Nmrk1	MGI Symbol
ENSMUSG00000044026.3	-0.993846	4.10727	4.73123	0.0296196	0.23235	ENSMUSG00000044026	solute carrier family 35, member G1 [Source:MGI Symbol;Acc:MGI:2444789]	protein_coding	Slc35g1	MGI Symbol
ENSMUSG00000101335.1	-1.38177	1.54437	4.72516	0.0297244	0.232986	ENSMUSG00000101335	predicted gene 28229 [Source:MGI Symbol;Acc:MGI:5578935]	sense_intronic	Gm28229	MGI Symbol
ENSMUSG00000064337.1	-1.34946	12.8147	4.72249	0.0297706	0.233164	ENSMUSG00000064337	mitochondrially encoded 12S rRNA [Source:MGI Symbol;Acc:MGI:102493]	Mt_rRNA	mt-Rnr1	MGI Symbol
ENSMUSG00000037894.13	-0.597221	6.31826	4.71506	0.0298995	0.233696	ENSMUSG00000037894	H2A.Z variant histone 1 [Source:MGI Symbol;Acc:MGI:1888388]	protein_coding	H2az1	MGI Symbol
ENSMUSG00000020392.8	0.435738	6.30854	4.71452	0.029909	0.233696	ENSMUSG00000020392	CDKN2A interacting protein N-terminal like [Source:MGI Symbol;Acc:MGI:1261797]	protein_coding	Cdkn2aipnl	MGI Symbol
ENSMUSG00000033793.12	-0.600773	5.95226	4.71414	0.0299156	0.233696	ENSMUSG00000033793	ATPase, H+ transporting, lysosomal V1 subunit H [Source:MGI Symbol;Acc:MGI:1914864]	protein_coding	Atp6v1h	MGI Symbol
ENSMUSG00000027489.15	1.34008	1.39039	4.71313	0.0299332	0.233696	ENSMUSG00000027489	N-terminal EF-hand calcium binding protein 3 [Source:MGI Symbol;Acc:MGI:1861721]	protein_coding	Necab3	MGI Symbol
ENSMUSG00000104044.1	-1.39097	1.39882	4.69592	0.0302344	0.235861	ENSMUSG00000104044	predicted gene, 37566 [Source:MGI Symbol;Acc:MGI:5610794]	TEC	Gm37566	MGI Symbol
ENSMUSG00000009828.15	-0.94993	2.44052	4.69304	0.030285	0.235935	ENSMUSG00000009828	ciliogenesis associated kinase 1 [Source:MGI Symbol;Acc:MGI:1934157]	protein_coding	Cilk1	MGI Symbol
ENSMUSG00000035697.14	-0.571381	5.22741	4.69267	0.0302916	0.235935	ENSMUSG00000035697	Rho GTPase activating protein 45 [Source:MGI Symbol;Acc:MGI:1917969]	protein_coding	Arhgap45	MGI Symbol
ENSMUSG00000040621.14	0.550924	3.66568	4.68777	0.0303781	0.236423	ENSMUSG00000040621	gem nuclear organelle associated protein 8 [Source:MGI Symbol;Acc:MGI:2384300]	protein_coding	Gemin8	MGI Symbol
ENSMUSG00000041623.17	0.767088	3.65508	4.68001	0.0305156	0.237306	ENSMUSG00000041623	DNA segment, Chr 11, Wayne State University 47, expressed [Source:MGI Symbol;Acc:MGI:106356]	protein_coding	D11Wsu47e	MGI Symbol
ENSMUSG00000059970.7	-1.53131	3.45396	4.67684	0.030572	0.237461	ENSMUSG00000059970	heat shock protein 2 [Source:MGI Symbol;Acc:MGI:96243]	protein_coding	Hspa2	MGI Symbol
ENSMUSG00000071454.13	0.948377	2.32726	4.67619	0.0305835	0.237461	ENSMUSG00000071454	dystrobrevin, beta [Source:MGI Symbol;Acc:MGI:1203728]	protein_coding	Dtnb	MGI Symbol
ENSMUSG00000060012.9	-0.781889	3.27884	4.67236	0.0306518	0.237804	ENSMUSG00000060012	kinesin family member 13B [Source:MGI Symbol;Acc:MGI:1098265]	protein_coding	Kif13b	MGI Symbol
ENSMUSG00000026395.16	0.494212	6.67009	4.6703	0.0306885	0.237852	ENSMUSG00000026395	protein tyrosine phosphatase, receptor type, C [Source:MGI Symbol;Acc:MGI:97810]	protein_coding	Ptprc	MGI Symbol
ENSMUSG00000090841.2	-0.399887	6.1776	4.66833	0.0307238	0.237852	ENSMUSG00000090841	myosin, light polypeptide 6, alkali, smooth muscle and non-muscle [Source:MGI Symbol;Acc:MGI:109318]	protein_coding	Myl6	MGI Symbol
ENSMUSG00000024696.9	-0.488701	6.49221	4.66606	0.0307645	0.237852	ENSMUSG00000024696	leupaxin [Source:MGI Symbol;Acc:MGI:2147677]	protein_coding	Lpxn	MGI Symbol
ENSMUSG00000036022.15	-0.862707	2.73399	4.66457	0.0307912	0.237852	ENSMUSG00000036022	family with sequence similarity 122, member B [Source:MGI Symbol;Acc:MGI:1926005]	protein_coding	Fam122b	MGI Symbol
ENSMUSG00000056228.10	0.960293	1.90081	4.66286	0.0308219	0.237852	ENSMUSG00000056228	cysteinyl-tRNA synthetase 2 (mitochondrial)(putative) [Source:MGI Symbol;Acc:MGI:1919191]	protein_coding	Cars2	MGI Symbol
ENSMUSG00000028085.12	0.62977	5.48861	4.66279	0.0308231	0.237852	ENSMUSG00000028085	glutamyl-tRNA(Gln) amidotransferase, subunit B [Source:MGI Symbol;Acc:MGI:2442496]	protein_coding	Gatb	MGI Symbol
ENSMUSG00000032468.11	-0.482635	5.85678	4.66261	0.0308264	0.237852	ENSMUSG00000032468	armadillo repeat containing 8 [Source:MGI Symbol;Acc:MGI:1921375]	protein_coding	Armc8	MGI Symbol
ENSMUSG00000024870.6	-0.512827	5.12221	4.65861	0.0308982	0.238023	ENSMUSG00000024870	RAB1B, member RAS oncogene family [Source:MGI Symbol;Acc:MGI:1923558]	protein_coding	Rab1b	MGI Symbol
ENSMUSG00000024477.4	0.430749	5.31777	4.65737	0.0309205	0.238023	ENSMUSG00000024477	protein geranylgeranyltransferase type I, beta subunit [Source:MGI Symbol;Acc:MGI:1917514]	protein_coding	Pggt1b	MGI Symbol
ENSMUSG00000027171.10	1.77483	0.769256	4.65735	0.0309208	0.238023	ENSMUSG00000027171	proline rich Gla (G-carboxyglutamic acid) 4 (transmembrane) [Source:MGI Symbol;Acc:MGI:2442211]	protein_coding	Prrg4	MGI Symbol
ENSMUSG00000040236.4	0.475829	4.69938	4.64832	0.0310839	0.238958	ENSMUSG00000040236	trafficking protein particle complex 5 [Source:MGI Symbol;Acc:MGI:1913932]	protein_coding	Trappc5	MGI Symbol
ENSMUSG00000010362.9	0.635956	5.24334	4.64751	0.0310986	0.238958	ENSMUSG00000010362	RAD52 motif 1 [Source:MGI Symbol;Acc:MGI:1913849]	protein_coding	Rdm1	MGI Symbol
ENSMUSG00000060803.6	-0.512811	7.4264	4.64662	0.0311148	0.238958	ENSMUSG00000060803	glutathione S-transferase, pi 1 [Source:MGI Symbol;Acc:MGI:95865]	protein_coding	Gstp1	MGI Symbol
ENSMUSG00000043931.10	-2.01029	1.84381	4.64457	0.031152	0.239058	ENSMUSG00000043931	GTPase, IMAP family member 7 [Source:MGI Symbol;Acc:MGI:1349657]	protein_coding	Gimap7	MGI Symbol
ENSMUSG00000029446.14	-0.762291	6.85354	4.6407	0.0312223	0.239411	ENSMUSG00000029446	phosphoserine phosphatase [Source:MGI Symbol;Acc:MGI:97788]	protein_coding	Psph	MGI Symbol
ENSMUSG00000043091.9	-0.454358	7.08432	4.63903	0.0312527	0.239459	ENSMUSG00000043091	tubulin, alpha 1C [Source:MGI Symbol;Acc:MGI:1095409]	protein_coding	Tuba1c	MGI Symbol
ENSMUSG00000023067.14	1.56799	4.34162	4.63713	0.0312872	0.239537	ENSMUSG00000023067	cyclin-dependent kinase inhibitor 1A (P21) [Source:MGI Symbol;Acc:MGI:104556]	protein_coding	Cdkn1a	MGI Symbol
ENSMUSG00000020020.8	2.40228	1.05904	4.62384	0.0315307	0.241214	ENSMUSG00000020020	ubiquitin specific peptidase 44 [Source:MGI Symbol;Acc:MGI:3045318]	protein_coding	Usp44	MGI Symbol
ENSMUSG00000031925.17	-1.21415	2.38458	4.61964	0.0316079	0.241515	ENSMUSG00000031925	mastermind like transcriptional coactivator 2 [Source:MGI Symbol;Acc:MGI:2389460]	protein_coding	Maml2	MGI Symbol
ENSMUSG00000005625.15	0.386507	8.39452	4.61904	0.0316188	0.241515	ENSMUSG00000005625	proteasome (prosome, macropain) 26S subunit, non-ATPase, 4 [Source:MGI Symbol;Acc:MGI:1201670]	protein_coding	Psmd4	MGI Symbol
ENSMUSG00000049553.11	0.432433	6.84628	4.60769	0.031829	0.242932	ENSMUSG00000049553	polymerase (RNA) I polypeptide A [Source:MGI Symbol;Acc:MGI:1096397]	protein_coding	Polr1a	MGI Symbol
ENSMUSG00000025209.5	-0.415051	5.70796	4.60349	0.0319069	0.243277	ENSMUSG00000025209	twinkle mtDNA helicase [Source:MGI Symbol;Acc:MGI:2137410]	protein_coding	Twnk	MGI Symbol
ENSMUSG00000078439.9	-1.93988	2.27264	4.59991	0.0319736	0.243277	ENSMUSG00000078439	small integral membrane protein 24 [Source:MGI Symbol;Acc:MGI:1919523]	protein_coding	Smim24	MGI Symbol
ENSMUSG00000094993.2	-1.11469	2.63238	4.59962	0.0319791	0.243277	ENSMUSG00000094993	immunoglobulin kappa chain variable 4-51 [Source:MGI Symbol;Acc:MGI:5009829]	IG_V_gene	Igkv4-51	MGI Symbol
ENSMUSG00000071757.10	1.32431	2.20149	4.59875	0.0319954	0.243277	ENSMUSG00000071757	zinc fingers and homeoboxes 2 [Source:MGI Symbol;Acc:MGI:2683087]	protein_coding	Zhx2	MGI Symbol
ENSMUSG00000085956.1	1.63658	1.25258	4.59865	0.0319972	0.243277	ENSMUSG00000085956	RIKEN cDNA 4930481B07 gene [Source:MGI Symbol;Acc:MGI:1922187]	processed_transcript	4930481B07Rik	MGI Symbol
ENSMUSG00000034163.10	-0.724881	4.086	4.59011	0.032157	0.24413	ENSMUSG00000034163	zinc finger, C3H1-type containing [Source:MGI Symbol;Acc:MGI:2446143]	protein_coding	Zfc3h1	MGI Symbol
ENSMUSG00000117768.1	-1.19652	2.02216	4.58856	0.032186	0.24413	ENSMUSG00000117768	RIKEN cDNA 8030456M14 gene [Source:MGI Symbol;Acc:MGI:1924742]	bidirectional_promoter_lncRNA	8030456M14Rik	MGI Symbol
ENSMUSG00000023243.9	-1.9473	2.26993	4.58782	0.0322	0.24413	ENSMUSG00000023243	potassium channel, subfamily K, member 5 [Source:MGI Symbol;Acc:MGI:1336175]	protein_coding	Kcnk5	MGI Symbol
ENSMUSG00000026767.12	-0.543735	5.42615	4.58738	0.0322082	0.24413	ENSMUSG00000026767	MINDY lysine 48 deubiquitinase 3 [Source:MGI Symbol;Acc:MGI:1914210]	protein_coding	Mindy3	MGI Symbol
ENSMUSG00000040663.9	-1.2349	2.14109	4.58606	0.032233	0.244131	ENSMUSG00000040663	cardiotrophin-like cytokine factor 1 [Source:MGI Symbol;Acc:MGI:1930088]	protein_coding	Clcf1	MGI Symbol
ENSMUSG00000025417.8	-0.713961	2.83231	4.58004	0.0323465	0.244803	ENSMUSG00000025417	phosphatidylinositol-5-phosphate 4-kinase, type II, gamma [Source:MGI Symbol;Acc:MGI:2152214]	protein_coding	Pip4k2c	MGI Symbol
ENSMUSG00000040410.14	0.752563	3.98701	4.576	0.0324228	0.245193	ENSMUSG00000040410	F-box and leucine-rich repeat protein 4 [Source:MGI Symbol;Acc:MGI:2140367]	protein_coding	Fbxl4	MGI Symbol
ENSMUSG00000026411.17	1.08111	4.36764	4.57284	0.0324827	0.245458	ENSMUSG00000026411	transmembrane protein 9 [Source:MGI Symbol;Acc:MGI:1913491]	protein_coding	Tmem9	MGI Symbol
ENSMUSG00000022186.14	0.48979	6.7899	4.57146	0.0325088	0.245468	ENSMUSG00000022186	3-oxoacid CoA transferase 1 [Source:MGI Symbol;Acc:MGI:1914291]	protein_coding	Oxct1	MGI Symbol
ENSMUSG00000079225.3	0.576339	3.99643	4.56894	0.0325568	0.245642	ENSMUSG00000079225	predicted gene 9531 [Source:MGI Symbol;Acc:MGI:3779940]	transcribed_processed_pseudogene	Gm9531	MGI Symbol
ENSMUSG00000015363.13	0.589581	4.19993	4.56269	0.0326757	0.246348	ENSMUSG00000015363	TraB domain containing [Source:MGI Symbol;Acc:MGI:1915226]	protein_coding	Trabd	MGI Symbol
ENSMUSG00000011256.16	-0.963815	3.90538	4.56141	0.0327001	0.246348	ENSMUSG00000011256	a disintegrin and metallopeptidase domain 19 (meltrin beta) [Source:MGI Symbol;Acc:MGI:105377]	protein_coding	Adam19	MGI Symbol
ENSMUSG00000005968.14	-1.70851	1.70826	4.5567	0.0327903	0.246839	ENSMUSG00000005968	tuftelin 1 [Source:MGI Symbol;Acc:MGI:109572]	protein_coding	Tuft1	MGI Symbol
ENSMUSG00000063275.15	-0.865082	2.64311	4.55466	0.0328292	0.246944	ENSMUSG00000063275	3-hydroxyacyl-CoA dehydratase 1 [Source:MGI Symbol;Acc:MGI:1353592]	protein_coding	Hacd1	MGI Symbol
ENSMUSG00000039959.13	-1.11152	1.78419	4.55316	0.0328581	0.246957	ENSMUSG00000039959	huntingtin interacting protein 1 [Source:MGI Symbol;Acc:MGI:1099804]	protein_coding	Hip1	MGI Symbol
ENSMUSG00000026781.17	-0.60664	5.575	4.55197	0.032881	0.246957	ENSMUSG00000026781	acyl-Coenzyme A binding domain containing 5 [Source:MGI Symbol;Acc:MGI:1921409]	protein_coding	Acbd5	MGI Symbol
ENSMUSG00000053985.10	1.03419	1.74728	4.54547	0.033006	0.247708	ENSMUSG00000053985	zinc finger protein 14 [Source:MGI Symbol;Acc:MGI:99160]	protein_coding	Zfp14	MGI Symbol
ENSMUSG00000028790.13	0.604965	4.74644	4.54043	0.0331033	0.248185	ENSMUSG00000028790	KH domain containing, RNA binding, signal transduction associated 1 [Source:MGI Symbol;Acc:MGI:893579]	protein_coding	Khdrbs1	MGI Symbol
ENSMUSG00000079685.10	-0.775806	4.89904	4.53828	0.0331449	0.248185	ENSMUSG00000079685	UL16 binding protein 1 [Source:MGI Symbol;Acc:MGI:1925027]	protein_coding	Ulbp1	MGI Symbol
ENSMUSG00000085622.9	-0.619614	4.39931	4.53828	0.0331449	0.248185	ENSMUSG00000085622	RIKEN cDNA 3110056K07 gene [Source:MGI Symbol;Acc:MGI:1920454]	processed_transcript	3110056K07Rik	MGI Symbol
ENSMUSG00000018537.16	-0.730006	3.94893	4.53431	0.0332219	0.248573	ENSMUSG00000018537	polycomb group ring finger 2 [Source:MGI Symbol;Acc:MGI:99161]	protein_coding	Pcgf2	MGI Symbol
ENSMUSG00000026110.15	-0.756696	4.4432	4.51673	0.0335649	0.25095	ENSMUSG00000026110	mannoside acetylglucosaminyltransferase 4, isoenzyme A [Source:MGI Symbol;Acc:MGI:2662992]	protein_coding	Mgat4a	MGI Symbol
ENSMUSG00000020491.15	1.33569	1.69842	4.51101	0.0336773	0.251588	ENSMUSG00000020491	RIKEN cDNA 2810021J22 gene [Source:MGI Symbol;Acc:MGI:1917194]	protein_coding	2810021J22Rik	MGI Symbol
ENSMUSG00000031167.16	-0.779501	3.92247	4.50959	0.0337053	0.251588	ENSMUSG00000031167	RNA binding motif (RNP1, RRM) protein 3 [Source:MGI Symbol;Acc:MGI:1099460]	protein_coding	Rbm3	MGI Symbol
ENSMUSG00000007034.15	-1.70847	2.78033	4.50851	0.0337267	0.251588	ENSMUSG00000007034	solute carrier family 44, member 4 [Source:MGI Symbol;Acc:MGI:1917379]	protein_coding	Slc44a4	MGI Symbol
ENSMUSG00000027378.16	1.38867	1.60781	4.50534	0.0337891	0.251692	ENSMUSG00000027378	nephronophthisis 1 (juvenile) homolog (human) [Source:MGI Symbol;Acc:MGI:1858233]	protein_coding	Nphp1	MGI Symbol
ENSMUSG00000037266.18	-0.554282	6.54945	4.50407	0.0338142	0.251692	ENSMUSG00000037266	arginine/serine rich protein 1 [Source:MGI Symbol;Acc:MGI:106498]	protein_coding	Rsrp1	MGI Symbol
ENSMUSG00000028927.6	-1.35328	2.47423	4.50393	0.033817	0.251692	ENSMUSG00000028927	peptidyl arginine deiminase, type II [Source:MGI Symbol;Acc:MGI:1338892]	protein_coding	Padi2	MGI Symbol
ENSMUSG00000062604.11	0.554159	5.71594	4.49591	0.033976	0.252462	ENSMUSG00000062604	serine/arginine-rich protein specific kinase 2 [Source:MGI Symbol;Acc:MGI:1201408]	protein_coding	Srpk2	MGI Symbol
ENSMUSG00000003355.7	0.769977	7.27244	4.49534	0.0339874	0.252462	ENSMUSG00000003355	FK506 binding protein 11 [Source:MGI Symbol;Acc:MGI:1913370]	protein_coding	Fkbp11	MGI Symbol
ENSMUSG00000025035.9	-0.47641	7.11739	4.49485	0.033997	0.252462	ENSMUSG00000025035	ADP-ribosylation factor-like 3 [Source:MGI Symbol;Acc:MGI:1929699]	protein_coding	Arl3	MGI Symbol
ENSMUSG00000032047.5	-0.592277	8.99956	4.49197	0.0340545	0.252699	ENSMUSG00000032047	acetyl-Coenzyme A acetyltransferase 1 [Source:MGI Symbol;Acc:MGI:87870]	protein_coding	Acat1	MGI Symbol
ENSMUSG00000024457.16	0.788352	3.65138	4.48804	0.0341327	0.253038	ENSMUSG00000024457	tripartite motif-containing 26 [Source:MGI Symbol;Acc:MGI:1337056]	protein_coding	Trim26	MGI Symbol
ENSMUSG00000021643.15	-0.480518	7.10417	4.48677	0.0341582	0.253038	ENSMUSG00000021643	small EDRK-rich factor 1 [Source:MGI Symbol;Acc:MGI:1337114]	protein_coding	Serf1	MGI Symbol
ENSMUSG00000043587.15	2.29448	1.0842	4.48583	0.034177	0.253038	ENSMUSG00000043587	2-phosphoxylose phosphatase 1 [Source:MGI Symbol;Acc:MGI:2442444]	protein_coding	Pxylp1	MGI Symbol
ENSMUSG00000060143.7	-0.357532	7.64595	4.48312	0.0342311	0.253249	ENSMUSG00000060143	predicted gene 10076 [Source:MGI Symbol;Acc:MGI:3704451]	lincRNA	Gm10076	MGI Symbol
ENSMUSG00000029176.13	0.438127	5.70396	4.47886	0.0343165	0.25349	ENSMUSG00000029176	anaphase promoting complex subunit 4 [Source:MGI Symbol;Acc:MGI:1098673]	protein_coding	Anapc4	MGI Symbol
ENSMUSG00000025041.17	-0.404317	7.30608	4.47687	0.0343566	0.25349	ENSMUSG00000025041	5'-nucleotidase, cytosolic II [Source:MGI Symbol;Acc:MGI:2178563]	protein_coding	Nt5c2	MGI Symbol
ENSMUSG00000026283.13	0.497627	5.85957	4.47679	0.0343583	0.25349	ENSMUSG00000026283	inhibitor of growth family, member 5 [Source:MGI Symbol;Acc:MGI:1922816]	protein_coding	Ing5	MGI Symbol
ENSMUSG00000042787.15	-0.647103	3.13573	4.47639	0.0343663	0.25349	ENSMUSG00000042787	endo/exonuclease (5'-3'), endonuclease G-like [Source:MGI Symbol;Acc:MGI:2143333]	protein_coding	Exog	MGI Symbol
ENSMUSG00000025732.6	0.529618	5.26158	4.47464	0.0344015	0.253561	ENSMUSG00000025732	MAPK regulated corepressor interacting protein 2 [Source:MGI Symbol;Acc:MGI:1915491]	protein_coding	Mcrip2	MGI Symbol
ENSMUSG00000027339.15	0.444346	4.56706	4.47241	0.0344464	0.253629	ENSMUSG00000027339	Ras association (RalGDS/AF-6) domain family member 2 [Source:MGI Symbol;Acc:MGI:2442060]	protein_coding	Rassf2	MGI Symbol
ENSMUSG00000021993.10	0.804723	3.49074	4.46935	0.034508	0.253629	ENSMUSG00000021993	mitochondrial intermediate peptidase [Source:MGI Symbol;Acc:MGI:1917728]	protein_coding	Mipep	MGI Symbol
ENSMUSG00000024797.14	-0.995854	3.11416	4.46885	0.0345182	0.253629	ENSMUSG00000024797	VPS51 GARP complex subunit [Source:MGI Symbol;Acc:MGI:1915755]	protein_coding	Vps51	MGI Symbol
ENSMUSG00000032563.16	-0.456377	6.14938	4.46747	0.0345461	0.253629	ENSMUSG00000032563	mitochondrial ribosomal protein L3 [Source:MGI Symbol;Acc:MGI:2137204]	protein_coding	Mrpl3	MGI Symbol
ENSMUSG00000042599.8	0.864091	3.76829	4.46737	0.0345481	0.253629	ENSMUSG00000042599	lysine (K)-specific demethylase 7A [Source:MGI Symbol;Acc:MGI:2443388]	protein_coding	Kdm7a	MGI Symbol
ENSMUSG00000009585.18	-0.908713	7.43761	4.46655	0.0345647	0.253629	ENSMUSG00000009585	apolipoprotein B mRNA editing enzyme, catalytic polypeptide 3 [Source:MGI Symbol;Acc:MGI:1933111]	protein_coding	Apobec3	MGI Symbol
ENSMUSG00000013495.15	0.588466	4.39485	4.45614	0.0347761	0.25499	ENSMUSG00000013495	transmembrane protein 175 [Source:MGI Symbol;Acc:MGI:1919642]	protein_coding	Tmem175	MGI Symbol
ENSMUSG00000042082.7	1.03575	3.55252	4.45038	0.0348936	0.255662	ENSMUSG00000042082	arylsulfatase B [Source:MGI Symbol;Acc:MGI:88075]	protein_coding	Arsb	MGI Symbol
ENSMUSG00000029994.17	-1.34289	1.51316	4.44794	0.0349434	0.255838	ENSMUSG00000029994	annexin A4 [Source:MGI Symbol;Acc:MGI:88030]	protein_coding	Anxa4	MGI Symbol
ENSMUSG00000052684.4	1.2561	2.92549	4.44445	0.0350148	0.256081	ENSMUSG00000052684	jun proto-oncogene [Source:MGI Symbol;Acc:MGI:96646]	protein_coding	Jun	MGI Symbol
ENSMUSG00000033420.12	0.928709	2.57053	4.44253	0.0350543	0.256081	ENSMUSG00000033420	anthrax toxin receptor 1 [Source:MGI Symbol;Acc:MGI:1916788]	protein_coding	Antxr1	MGI Symbol
ENSMUSG00000032606.7	-0.686843	3.69757	4.44252	0.0350544	0.256081	ENSMUSG00000032606	nicolin 1 [Source:MGI Symbol;Acc:MGI:1913507]	protein_coding	Nicn1	MGI Symbol
ENSMUSG00000061273.3	-0.577503	5.09195	4.43882	0.0351304	0.256447	ENSMUSG00000061273	membrane magnesium transporter 1 [Source:MGI Symbol;Acc:MGI:2384305]	protein_coding	Mmgt1	MGI Symbol
ENSMUSG00000025512.15	0.473442	4.99858	4.42974	0.0353179	0.257579	ENSMUSG00000025512	chitinase domain containing 1 [Source:MGI Symbol;Acc:MGI:1915288]	protein_coding	Chid1	MGI Symbol
ENSMUSG00000034875.5	-0.619557	7.03095	4.42878	0.0353377	0.257579	ENSMUSG00000034875	nudix (nucleoside diphosphate linked moiety X)-type motif 19 [Source:MGI Symbol;Acc:MGI:94203]	protein_coding	Nudt19	MGI Symbol
ENSMUSG00000026048.16	1.28753	3.17335	4.42384	0.0354403	0.258006	ENSMUSG00000026048	excision repair cross-complementing rodent repair deficiency, complementation group 5 [Source:MGI Symbol;Acc:MGI:103582]	protein_coding	Ercc5	MGI Symbol
ENSMUSG00000026632.17	0.72956	3.0629	4.42344	0.0354484	0.258006	ENSMUSG00000026632	TatD DNase domain containing 3 [Source:MGI Symbol;Acc:MGI:1916222]	protein_coding	Tatdn3	MGI Symbol
ENSMUSG00000023966.8	1.03366	5.04171	4.42059	0.0355078	0.258095	ENSMUSG00000023966	radial spoke head 9 homolog (Chlamydomonas) [Source:MGI Symbol;Acc:MGI:1922814]	protein_coding	Rsph9	MGI Symbol
ENSMUSG00000075528.13	-0.83351	2.18858	4.42034	0.0355129	0.258095	ENSMUSG00000075528	alanyl-tRNA synthetase domain containing 1 [Source:MGI Symbol;Acc:MGI:1916934]	protein_coding	Aarsd1	MGI Symbol
ENSMUSG00000026718.17	0.761817	3.18894	4.41893	0.0355423	0.258119	ENSMUSG00000026718	signal transducing adaptor molecule (SH3 domain and ITAM motif) 1 [Source:MGI Symbol;Acc:MGI:1329014]	protein_coding	Stam	MGI Symbol
ENSMUSG00000025092.7	-1.04963	5.09053	4.41327	0.0356605	0.258651	ENSMUSG00000025092	heat shock protein 12A [Source:MGI Symbol;Acc:MGI:1920692]	protein_coding	Hspa12a	MGI Symbol
ENSMUSG00000025607.15	0.397583	6.10798	4.41291	0.0356679	0.258651	ENSMUSG00000025607	coatomer protein complex, subunit gamma 2 [Source:MGI Symbol;Acc:MGI:1858683]	protein_coding	Copg2	MGI Symbol
ENSMUSG00000091649.3	1.1277	3.6841	4.40981	0.0357329	0.258933	ENSMUSG00000091649	PHD finger protein 11B [Source:MGI Symbol;Acc:MGI:3645789]	protein_coding	Phf11b	MGI Symbol
ENSMUSG00000004099.16	-0.422199	6.86634	4.4063	0.0358064	0.259275	ENSMUSG00000004099	DNA methyltransferase (cytosine-5) 1 [Source:MGI Symbol;Acc:MGI:94912]	protein_coding	Dnmt1	MGI Symbol
ENSMUSG00000030738.11	-0.311813	9.19151	4.40072	0.0359238	0.259935	ENSMUSG00000030738	eukaryotic translation initiation factor 3, subunit C [Source:MGI Symbol;Acc:MGI:1926966]	protein_coding	Eif3c	MGI Symbol
ENSMUSG00000024853.10	-0.374269	7.85255	4.39844	0.0359718	0.260072	ENSMUSG00000024853	splicing factor 3b, subunit 2 [Source:MGI Symbol;Acc:MGI:2441856]	protein_coding	Sf3b2	MGI Symbol
ENSMUSG00000022701.18	0.510204	4.73993	4.39732	0.0359953	0.260072	ENSMUSG00000022701	coiled-coil domain containing 191 [Source:MGI Symbol;Acc:MGI:1922661]	protein_coding	Ccdc191	MGI Symbol
ENSMUSG00000068105.11	-0.822479	3.95289	4.39519	0.0360404	0.260144	ENSMUSG00000068105	tumor necrosis factor receptor superfamily, member 13c [Source:MGI Symbol;Acc:MGI:1919299]	protein_coding	Tnfrsf13c	MGI Symbol
ENSMUSG00000024845.17	-0.561675	6.05792	4.39436	0.036058	0.260144	ENSMUSG00000024845	transmembrane protein 134 [Source:MGI Symbol;Acc:MGI:1914240]	protein_coding	Tmem134	MGI Symbol
ENSMUSG00000039747.11	0.776789	3.84602	4.38991	0.0361521	0.260444	ENSMUSG00000039747	ORAI calcium release-activated calcium modulator 2 [Source:MGI Symbol;Acc:MGI:2443195]	protein_coding	Orai2	MGI Symbol
ENSMUSG00000032872.16	-0.511576	4.44505	4.38956	0.0361595	0.260444	ENSMUSG00000032872	cytochrome b5 reductase 4 [Source:MGI Symbol;Acc:MGI:2386848]	protein_coding	Cyb5r4	MGI Symbol
ENSMUSG00000001751.9	0.614948	3.56993	4.38861	0.0361798	0.260444	ENSMUSG00000001751	alpha-N-acetylglucosaminidase (Sanfilippo disease IIIB) [Source:MGI Symbol;Acc:MGI:1351641]	protein_coding	Naglu	MGI Symbol
ENSMUSG00000028436.8	-0.666776	4.7088	4.38742	0.036205	0.260444	ENSMUSG00000028436	DDB1 and CUL4 associated factor 12 [Source:MGI Symbol;Acc:MGI:1916220]	protein_coding	Dcaf12	MGI Symbol
ENSMUSG00000050002.14	0.396493	6.26998	4.38498	0.036257	0.260533	ENSMUSG00000050002	idnK gluconokinase homolog (E. coli) [Source:MGI Symbol;Acc:MGI:1922981]	protein_coding	Idnk	MGI Symbol
ENSMUSG00000031021.13	-0.500894	4.89991	4.38436	0.03627	0.260533	ENSMUSG00000031021	TMEM9 domain family, member B [Source:MGI Symbol;Acc:MGI:1915254]	protein_coding	Tmem9b	MGI Symbol
ENSMUSG00000058318.15	1.43257	2.22278	4.38166	0.0363276	0.260757	ENSMUSG00000058318	PHD finger protein 21A [Source:MGI Symbol;Acc:MGI:2384756]	protein_coding	Phf21a	MGI Symbol
ENSMUSG00000043279.9	1.28185	3.92077	4.37967	0.0363699	0.260871	ENSMUSG00000043279	tripartite motif-containing 56 [Source:MGI Symbol;Acc:MGI:2685298]	protein_coding	Trim56	MGI Symbol
ENSMUSG00000027439.9	-0.562646	4.42687	4.3779	0.0364078	0.260923	ENSMUSG00000027439	GDNF-inducible zinc finger protein 1 [Source:MGI Symbol;Acc:MGI:1921783]	protein_coding	Gzf1	MGI Symbol
ENSMUSG00000018449.12	0.436231	6.76171	4.37687	0.0364299	0.260923	ENSMUSG00000018449	RPA interacting protein [Source:MGI Symbol;Acc:MGI:1916973]	protein_coding	Rpain	MGI Symbol
ENSMUSG00000034647.15	-0.603311	4.89528	4.37116	0.036552	0.261487	ENSMUSG00000034647	ankyrin repeat domain 12 [Source:MGI Symbol;Acc:MGI:1914357]	protein_coding	Ankrd12	MGI Symbol
ENSMUSG00000039294.14	0.449513	6.41364	4.37072	0.0365616	0.261487	ENSMUSG00000039294	cytochrome b 245 chaperone 1 [Source:MGI Symbol;Acc:MGI:2384959]	protein_coding	Cybc1	MGI Symbol
ENSMUSG00000016520.7	0.978821	2.16127	4.36788	0.0366225	0.261733	ENSMUSG00000016520	ligand of numb-protein X 2 [Source:MGI Symbol;Acc:MGI:2155959]	protein_coding	Lnx2	MGI Symbol
ENSMUSG00000015217.11	0.51398	4.51156	4.36368	0.0367129	0.261992	ENSMUSG00000015217	high mobility group box 3 [Source:MGI Symbol;Acc:MGI:1098219]	protein_coding	Hmgb3	MGI Symbol
ENSMUSG00000027245.11	0.514166	5.47313	4.36342	0.0367185	0.261992	ENSMUSG00000027245	huntingtin interacting protein K [Source:MGI Symbol;Acc:MGI:1914943]	protein_coding	Hypk	MGI Symbol
ENSMUSG00000041774.16	0.534297	4.5574	4.36236	0.0367413	0.261992	ENSMUSG00000041774	YdjC homolog (bacterial) [Source:MGI Symbol;Acc:MGI:1916351]	protein_coding	Ydjc	MGI Symbol
ENSMUSG00000024525.7	0.440681	5.68659	4.36127	0.0367648	0.261992	ENSMUSG00000024525	inositol (myo)-1(or 4)-monophosphatase 2 [Source:MGI Symbol;Acc:MGI:2149728]	protein_coding	Impa2	MGI Symbol
ENSMUSG00000054770.16	0.93609	2.64024	4.35873	0.0368198	0.262195	ENSMUSG00000054770	potassium channel tetramerisation domain containing 18 [Source:MGI Symbol;Acc:MGI:3603813]	protein_coding	Kctd18	MGI Symbol
ENSMUSG00000028809.16	-0.398773	7.33112	4.35606	0.0368775	0.262378	ENSMUSG00000028809	serine/arginine repetitive matrix 1 [Source:MGI Symbol;Acc:MGI:1858303]	protein_coding	Srrm1	MGI Symbol
ENSMUSG00000014039.18	0.605186	3.06675	4.35509	0.0368986	0.262378	ENSMUSG00000014039	PR domain containing 15 [Source:MGI Symbol;Acc:MGI:1930121]	protein_coding	Prdm15	MGI Symbol
ENSMUSG00000026000.16	0.504881	6.12212	4.35132	0.0369803	0.26277	ENSMUSG00000026000	LanC (bacterial lantibiotic synthetase component C)-like 1 [Source:MGI Symbol;Acc:MGI:1336997]	protein_coding	Lancl1	MGI Symbol
ENSMUSG00000052949.14	0.797643	3.6587	4.34929	0.0370243	0.262894	ENSMUSG00000052949	ring finger protein 157 [Source:MGI Symbol;Acc:MGI:2442484]	protein_coding	Rnf157	MGI Symbol
ENSMUSG00000071342.5	1.75205	1.24223	4.34487	0.0371206	0.263388	ENSMUSG00000071342	leucine-rich single-pass membrane protein 1 [Source:MGI Symbol;Acc:MGI:2685735]	protein_coding	Lsmem1	MGI Symbol
ENSMUSG00000028703.14	1.15616	2.39978	4.34272	0.0371675	0.263532	ENSMUSG00000028703	leucine rich repeat containing 41 [Source:MGI Symbol;Acc:MGI:2441984]	protein_coding	Lrrc41	MGI Symbol
ENSMUSG00000024844.15	-0.415609	10.3103	4.34014	0.037224	0.263743	ENSMUSG00000024844	BAF nuclear assembly factor 1 [Source:MGI Symbol;Acc:MGI:1346330]	protein_coding	Banf1	MGI Symbol
ENSMUSG00000033953.10	0.576539	4.90826	4.33344	0.0373706	0.264436	ENSMUSG00000033953	protein phosphatase 3, regulatory subunit B, alpha isoform (calcineurin B, type I) [Source:MGI Symbol;Acc:MGI:107172]	protein_coding	Ppp3r1	MGI Symbol
ENSMUSG00000046351.11	0.445633	5.35007	4.33265	0.037388	0.264436	ENSMUSG00000046351	zinc finger protein 322A [Source:MGI Symbol;Acc:MGI:2442566]	protein_coding	Zfp322a	MGI Symbol
ENSMUSG00000052752.15	-0.366043	6.05197	4.33201	0.037402	0.264436	ENSMUSG00000052752	TNF receptor-associated factor 7 [Source:MGI Symbol;Acc:MGI:3042141]	protein_coding	Traf7	MGI Symbol
ENSMUSG00000034160.13	-0.376189	6.49312	4.33079	0.0374289	0.264437	ENSMUSG00000034160	O-linked N-acetylglucosamine (GlcNAc) transferase (UDP-N-acetylglucosamine:polypeptide-N-acetylglucosaminyl transferase) [Source:MGI Symbol;Acc:MGI:1339639]	protein_coding	Ogt	MGI Symbol
ENSMUSG00000039676.4	-0.961189	3.905	4.32829	0.0374839	0.264636	ENSMUSG00000039676	calcyphosine-like [Source:MGI Symbol;Acc:MGI:1922818]	protein_coding	Capsl	MGI Symbol
ENSMUSG00000020873.15	-0.418875	6.74188	4.32574	0.03754	0.264843	ENSMUSG00000020873	solute carrier family 35, member B1 [Source:MGI Symbol;Acc:MGI:1343133]	protein_coding	Slc35b1	MGI Symbol
ENSMUSG00000034300.17	0.798263	4.09518	4.32297	0.0376011	0.265085	ENSMUSG00000034300	family with sequence similarity 53, member C [Source:MGI Symbol;Acc:MGI:1913556]	protein_coding	Fam53c	MGI Symbol
ENSMUSG00000027953.13	0.569947	5.57567	4.31914	0.0376859	0.265493	ENSMUSG00000027953	solute carrier family 50 (sugar transporter), member 1 [Source:MGI Symbol;Acc:MGI:107417]	protein_coding	Slc50a1	MGI Symbol
ENSMUSG00000032459.9	-0.532856	4.95627	4.31499	0.0377781	0.265953	ENSMUSG00000032459	mitochondrial ribosomal protein S22 [Source:MGI Symbol;Acc:MGI:1928137]	protein_coding	Mrps22	MGI Symbol
ENSMUSG00000032301.13	-0.468206	8.55419	4.30849	0.0379227	0.266781	ENSMUSG00000032301	proteasome subunit alpha 4 [Source:MGI Symbol;Acc:MGI:1347060]	protein_coding	Psma4	MGI Symbol
ENSMUSG00000022428.8	0.513434	4.28306	4.30595	0.0379794	0.26699	ENSMUSG00000022428	chibby family member 1, beta catenin antagonist [Source:MGI Symbol;Acc:MGI:1920989]	protein_coding	Cby1	MGI Symbol
ENSMUSG00000021365.15	-0.605918	6.66466	4.3011	0.0380878	0.267562	ENSMUSG00000021365	neural precursor cell expressed, developmentally down-regulated gene 9 [Source:MGI Symbol;Acc:MGI:97302]	protein_coding	Nedd9	MGI Symbol
ENSMUSG00000028961.15	0.438779	7.56746	4.2979	0.0381595	0.267875	ENSMUSG00000028961	phosphogluconate dehydrogenase [Source:MGI Symbol;Acc:MGI:97553]	protein_coding	Pgd	MGI Symbol
ENSMUSG00000044791.16	-0.598541	6.35706	4.29288	0.0382722	0.268476	ENSMUSG00000044791	SET domain containing 2 [Source:MGI Symbol;Acc:MGI:1918177]	protein_coding	Setd2	MGI Symbol
ENSMUSG00000043633.6	0.466132	7.2069	4.27408	0.0386978	0.270963	ENSMUSG00000043633	family with sequence similarity 221, member B [Source:MGI Symbol;Acc:MGI:2441678]	protein_coding	Fam221b	MGI Symbol
ENSMUSG00000038871.5	0.771308	4.12134	4.27405	0.0386987	0.270963	ENSMUSG00000038871	2,3-bisphosphoglycerate mutase [Source:MGI Symbol;Acc:MGI:1098242]	protein_coding	Bpgm	MGI Symbol
ENSMUSG00000026932.14	1.04674	3.30804	4.2736	0.0387089	0.270963	ENSMUSG00000026932	nucleus accumbens associated 2, BEN and BTB (POZ) domain containing [Source:MGI Symbol;Acc:MGI:1915241]	protein_coding	Nacc2	MGI Symbol
ENSMUSG00000059820.14	-0.432288	5.05497	4.27092	0.03877	0.271102	ENSMUSG00000059820	NKAP domain containing 1 [Source:MGI Symbol;Acc:MGI:2143205]	protein_coding	Nkapd1	MGI Symbol
ENSMUSG00000030103.11	1.37832	3.95276	4.27032	0.0387837	0.271102	ENSMUSG00000030103	basic helix-loop-helix family, member e40 [Source:MGI Symbol;Acc:MGI:1097714]	protein_coding	Bhlhe40	MGI Symbol
ENSMUSG00000058076.12	0.397853	7.85423	4.2674	0.0388504	0.271376	ENSMUSG00000058076	succinate dehydrogenase complex, subunit C, integral membrane protein [Source:MGI Symbol;Acc:MGI:1913302]	protein_coding	Sdhc	MGI Symbol
ENSMUSG00000019087.13	-0.477721	7.34319	4.2658	0.038887	0.27144	ENSMUSG00000019087	ATPase, H+ transporting, lysosomal accessory protein 1 [Source:MGI Symbol;Acc:MGI:109629]	protein_coding	Atp6ap1	MGI Symbol
ENSMUSG00000045210.8	0.571512	4.74761	4.26285	0.0389545	0.271719	ENSMUSG00000045210	valosin containing protein (p97)/p47 complex interacting protein 1 [Source:MGI Symbol;Acc:MGI:1917925]	protein_coding	Vcpip1	MGI Symbol
ENSMUSG00000002968.9	-0.543963	4.34551	4.2606	0.0390061	0.271887	ENSMUSG00000002968	mediator complex subunit 25 [Source:MGI Symbol;Acc:MGI:1922863]	protein_coding	Med25	MGI Symbol
ENSMUSG00000028266.17	-0.833331	5.4955	4.2559	0.0391142	0.272133	ENSMUSG00000028266	LIM domain only 4 [Source:MGI Symbol;Acc:MGI:109360]	protein_coding	Lmo4	MGI Symbol
ENSMUSG00000019528.18	0.546198	5.94446	4.25564	0.0391203	0.272133	ENSMUSG00000019528	glycogenin [Source:MGI Symbol;Acc:MGI:1351614]	protein_coding	Gyg	MGI Symbol
ENSMUSG00000003062.13	-0.483207	5.25544	4.25541	0.0391256	0.272133	ENSMUSG00000003062	STARD3 N-terminal like [Source:MGI Symbol;Acc:MGI:1923455]	protein_coding	Stard3nl	MGI Symbol
ENSMUSG00000031422.16	0.469162	6.97919	4.25342	0.0391715	0.272133	ENSMUSG00000031422	mortality factor 4 like 2 [Source:MGI Symbol;Acc:MGI:1927167]	protein_coding	Morf4l2	MGI Symbol
ENSMUSG00000043008.9	-0.640345	6.94087	4.25309	0.0391791	0.272133	ENSMUSG00000043008	kelch-like 6 [Source:MGI Symbol;Acc:MGI:2686922]	protein_coding	Klhl6	MGI Symbol
ENSMUSG00000035877.17	-1.19397	1.8126	4.24952	0.0392615	0.272365	ENSMUSG00000035877	zinc fingers and homeoboxes 3 [Source:MGI Symbol;Acc:MGI:2444772]	protein_coding	Zhx3	MGI Symbol
ENSMUSG00000018042.18	0.644881	4.21277	4.24926	0.0392675	0.272365	ENSMUSG00000018042	cytochrome b5 reductase 3 [Source:MGI Symbol;Acc:MGI:94893]	protein_coding	Cyb5r3	MGI Symbol
ENSMUSG00000022946.10	-1.02785	2.83777	4.24437	0.0393806	0.272958	ENSMUSG00000022946	DOP1 leucine zipper like protein B [Source:MGI Symbol;Acc:MGI:1917278]	protein_coding	Dop1b	MGI Symbol
ENSMUSG00000054894.6	0.583071	4.70633	4.2407	0.0394658	0.273237	ENSMUSG00000054894	distal membrane arm assembly complex 2 like [Source:MGI Symbol;Acc:MGI:1915305]	protein_coding	Dmac2l	MGI Symbol
ENSMUSG00000024858.14	-0.71333	6.58236	4.24026	0.0394762	0.273237	ENSMUSG00000024858	G protein-coupled receptor kinase 2 [Source:MGI Symbol;Acc:MGI:87940]	protein_coding	Grk2	MGI Symbol
ENSMUSG00000048410.17	-0.681728	3.26792	4.23725	0.0395461	0.27353	ENSMUSG00000048410	zinc finger protein 407 [Source:MGI Symbol;Acc:MGI:2685179]	protein_coding	Zfp407	MGI Symbol
ENSMUSG00000037824.6	-0.54859	5.64849	4.2307	0.0396991	0.274388	ENSMUSG00000037824	tetraspanin 14 [Source:MGI Symbol;Acc:MGI:1196325]	protein_coding	Tspan14	MGI Symbol
ENSMUSG00000064351.1	-0.671266	8.63613	4.22956	0.0397258	0.274388	ENSMUSG00000064351	mitochondrially encoded cytochrome c oxidase I [Source:MGI Symbol;Acc:MGI:102504]	protein_coding	mt-Co1	MGI Symbol
ENSMUSG00000039660.16	0.416292	5.19514	4.22554	0.03982	0.274847	ENSMUSG00000039660	SPOUT domain containing methyltransferase 1 [Source:MGI Symbol;Acc:MGI:106544]	protein_coding	Spout1	MGI Symbol
ENSMUSG00000028619.15	0.409017	5.70558	4.22254	0.0398905	0.275142	ENSMUSG00000028619	transcription elongation factor A (SII) N-terminal and central domain containing 2 [Source:MGI Symbol;Acc:MGI:1913776]	protein_coding	Tceanc2	MGI Symbol
ENSMUSG00000021327.19	0.657866	4.06285	4.22029	0.0399433	0.275314	ENSMUSG00000021327	zinc finger with KRAB and SCAN domains 3 [Source:MGI Symbol;Acc:MGI:1919989]	protein_coding	Zkscan3	MGI Symbol
ENSMUSG00000049517.8	-0.408622	6.3086	4.21863	0.0399824	0.27537	ENSMUSG00000049517	ribosomal protein S23 [Source:MGI Symbol;Acc:MGI:1913725]	protein_coding	Rps23	MGI Symbol
ENSMUSG00000052271.7	1.39526	2.21366	4.21758	0.0400072	0.27537	ENSMUSG00000052271	basic helix-loop-helix family, member a15 [Source:MGI Symbol;Acc:MGI:891976]	protein_coding	Bhlha15	MGI Symbol
ENSMUSG00000030894.5	0.59752	6.19146	4.21505	0.0400668	0.275588	ENSMUSG00000030894	tripeptidyl peptidase I [Source:MGI Symbol;Acc:MGI:1336194]	protein_coding	Tpp1	MGI Symbol
ENSMUSG00000032279.11	-0.594174	9.49469	4.21251	0.040127	0.275811	ENSMUSG00000032279	isocitrate dehydrogenase 3 (NAD+) alpha [Source:MGI Symbol;Acc:MGI:1915084]	protein_coding	Idh3a	MGI Symbol
ENSMUSG00000030068.4	-1.40088	1.44012	4.206	0.0402812	0.276678	ENSMUSG00000030068	predicted gene 20696 [Source:MGI Symbol;Acc:MGI:5313143]	protein_coding	Gm20696	MGI Symbol
ENSMUSG00000020922.11	-0.377581	5.55993	4.20016	0.0404201	0.277439	ENSMUSG00000020922	LSM12 homolog [Source:MGI Symbol;Acc:MGI:1919592]	protein_coding	Lsm12	MGI Symbol
ENSMUSG00000046139.8	-0.592352	4.489	4.19872	0.0404544	0.277471	ENSMUSG00000046139	protein associated with topoisomerase II homolog 1 (yeast) [Source:MGI Symbol;Acc:MGI:2147679]	protein_coding	Patl1	MGI Symbol
ENSMUSG00000017774.19	0.500165	5.11154	4.19647	0.0405082	0.277471	ENSMUSG00000017774	myosin IC [Source:MGI Symbol;Acc:MGI:106612]	protein_coding	Myo1c	MGI Symbol
ENSMUSG00000029440.15	0.446621	6.40623	4.19644	0.040509	0.277471	ENSMUSG00000029440	proteasome (prosome, macropain) 26S subunit, non-ATPase, 9 [Source:MGI Symbol;Acc:MGI:1914401]	protein_coding	Psmd9	MGI Symbol
ENSMUSG00000050017.11	0.418379	5.58355	4.19501	0.0405432	0.277513	ENSMUSG00000050017	phosphatidylinositol transfer protein, beta [Source:MGI Symbol;Acc:MGI:1927542]	protein_coding	Pitpnb	MGI Symbol
ENSMUSG00000073236.4	-0.896931	2.27332	4.18995	0.0406643	0.27815	ENSMUSG00000073236	RIKEN cDNA 2500004C02 gene [Source:MGI Symbol;Acc:MGI:1919576]	processed_transcript	2500004C02Rik	MGI Symbol
ENSMUSG00000017428.16	0.306236	7.44001	4.1822	0.0408506	0.279001	ENSMUSG00000017428	proteasome (prosome, macropain) 26S subunit, non-ATPase, 11 [Source:MGI Symbol;Acc:MGI:1916327]	protein_coding	Psmd11	MGI Symbol
ENSMUSG00000026279.14	0.616812	4.31793	4.18167	0.0408633	0.279001	ENSMUSG00000026279	THAP domain containing 4 [Source:MGI Symbol;Acc:MGI:1914276]	protein_coding	Thap4	MGI Symbol
ENSMUSG00000052144.8	0.733693	3.90835	4.17993	0.0409053	0.279001	ENSMUSG00000052144	protein phosphatase 4, regulatory subunit 2 [Source:MGI Symbol;Acc:MGI:3027896]	protein_coding	Ppp4r2	MGI Symbol
ENSMUSG00000032575.16	-0.413843	6.65292	4.17942	0.0409178	0.279001	ENSMUSG00000032575	mesencephalic astrocyte-derived neurotrophic factor [Source:MGI Symbol;Acc:MGI:1922090]	protein_coding	Manf	MGI Symbol
ENSMUSG00000073152.4	-1.34321	2.51861	4.17872	0.0409346	0.279001	ENSMUSG00000073152	predicted gene 10475 [Source:MGI Symbol;Acc:MGI:3642283]	antisense	Gm10475	MGI Symbol
ENSMUSG00000061859.17	1.9019	1.25183	4.17775	0.0409581	0.279001	ENSMUSG00000061859	PATJ, crumbs cell polarity complex component [Source:MGI Symbol;Acc:MGI:1277960]	protein_coding	Patj	MGI Symbol
ENSMUSG00000102112.1	-0.955456	2.03422	4.17443	0.0410385	0.279355	ENSMUSG00000102112	RIKEN cDNA 1810041H14 gene [Source:MGI Symbol;Acc:MGI:1925562]	antisense	1810041H14Rik	MGI Symbol
ENSMUSG00000032846.10	-1.36559	1.45045	4.16957	0.0411563	0.279772	ENSMUSG00000032846	zinc finger SWIM-type containing 6 [Source:MGI Symbol;Acc:MGI:1914513]	protein_coding	Zswim6	MGI Symbol
ENSMUSG00000025538.15	0.526125	5.59224	4.16957	0.0411563	0.279772	ENSMUSG00000025538	sulfatase modifying factor 2 [Source:MGI Symbol;Acc:MGI:1915152]	protein_coding	Sumf2	MGI Symbol
ENSMUSG00000049091.6	0.685682	5.12549	4.16714	0.0412154	0.279982	ENSMUSG00000049091	selenophosphate synthetase 2 [Source:MGI Symbol;Acc:MGI:108388]	protein_coding	Sephs2	MGI Symbol
ENSMUSG00000021619.6	0.543497	4.08274	4.16519	0.0412627	0.28011	ENSMUSG00000021619	autophagy related 10 [Source:MGI Symbol;Acc:MGI:1914045]	protein_coding	Atg10	MGI Symbol
ENSMUSG00000020875.9	1.0745	3.34898	4.16098	0.0413654	0.280308	ENSMUSG00000020875	homeobox B9 [Source:MGI Symbol;Acc:MGI:96190]	protein_coding	Hoxb9	MGI Symbol
ENSMUSG00000103933.1	-0.580478	3.07517	4.16068	0.0413727	0.280308	ENSMUSG00000103933	predicted gene, 36964 [Source:MGI Symbol;Acc:MGI:5610192]	processed_pseudogene	Gm36964	MGI Symbol
ENSMUSG00000020949.9	0.398184	7.87948	4.16038	0.0413801	0.280308	ENSMUSG00000020949	FK506 binding protein 3 [Source:MGI Symbol;Acc:MGI:1353460]	protein_coding	Fkbp3	MGI Symbol
ENSMUSG00000030199.16	0.850951	3.10695	4.15818	0.0414339	0.280308	ENSMUSG00000030199	ets variant 6 [Source:MGI Symbol;Acc:MGI:109336]	protein_coding	Etv6	MGI Symbol
ENSMUSG00000024787.14	-0.788749	3.51634	4.15798	0.0414388	0.280308	ENSMUSG00000024787	sorting nexin 15 [Source:MGI Symbol;Acc:MGI:1916274]	protein_coding	Snx15	MGI Symbol
ENSMUSG00000066258.13	0.861334	4.51614	4.15703	0.041462	0.280308	ENSMUSG00000066258	tripartite motif-containing 12A [Source:MGI Symbol;Acc:MGI:1923931]	protein_coding	Trim12a	MGI Symbol
ENSMUSG00000027509.11	0.394213	6.13457	4.15577	0.0414929	0.280325	ENSMUSG00000027509	ribonucleic acid export 1 [Source:MGI Symbol;Acc:MGI:1913929]	protein_coding	Rae1	MGI Symbol
ENSMUSG00000027291.15	0.380839	4.95566	4.15245	0.0415744	0.280684	ENSMUSG00000027291	VPS39 HOPS complex subunit [Source:MGI Symbol;Acc:MGI:2443189]	protein_coding	Vps39	MGI Symbol
ENSMUSG00000021432.15	-0.70777	3.59158	4.14258	0.0418175	0.282074	ENSMUSG00000021432	solute carrier family 35, member B3 [Source:MGI Symbol;Acc:MGI:1913978]	protein_coding	Slc35b3	MGI Symbol
ENSMUSG00000032009.8	-0.949305	3.84347	4.14129	0.0418494	0.282074	ENSMUSG00000032009	sestrin 3 [Source:MGI Symbol;Acc:MGI:1922997]	protein_coding	Sesn3	MGI Symbol
ENSMUSG00000021176.6	-0.769134	3.40851	4.13882	0.0419103	0.282074	ENSMUSG00000021176	EF-hand calcium binding domain 11 [Source:MGI Symbol;Acc:MGI:1926017]	protein_coding	Efcab11	MGI Symbol
ENSMUSG00000027430.12	0.427759	7.95939	4.13861	0.0419156	0.282074	ENSMUSG00000027430	D-tyrosyl-tRNA deacylase 1 [Source:MGI Symbol;Acc:MGI:1913294]	protein_coding	Dtd1	MGI Symbol
ENSMUSG00000106925.1	1.185	1.56563	4.13831	0.041923	0.282074	ENSMUSG00000106925	predicted gene, 20072 [Source:MGI Symbol;Acc:MGI:5012257]	processed_pseudogene	Gm20072	MGI Symbol
ENSMUSG00000023505.13	-0.497518	6.72945	4.13674	0.041962	0.282145	ENSMUSG00000023505	cell division cycle associated 3 [Source:MGI Symbol;Acc:MGI:1315198]	protein_coding	Cdca3	MGI Symbol
ENSMUSG00000057191.13	-0.533235	7.32602	4.13368	0.0420377	0.282169	ENSMUSG00000057191	cDNA sequence AB124611 [Source:MGI Symbol;Acc:MGI:3043001]	protein_coding	AB124611	MGI Symbol
ENSMUSG00000021786.13	0.633964	3.75699	4.13328	0.0420479	0.282169	ENSMUSG00000021786	3-oxoacyl-ACP synthase, mitochondrial [Source:MGI Symbol;Acc:MGI:1918397]	protein_coding	Oxsm	MGI Symbol
ENSMUSG00000099370.1	2.03588	2.39879	4.1323	0.0420722	0.282169	ENSMUSG00000099370	pluripotency associated transcript 10 [Source:MGI Symbol;Acc:MGI:1916443]	lincRNA	Platr10	MGI Symbol
ENSMUSG00000024908.15	-0.468701	5.16956	4.1318	0.0420846	0.282169	ENSMUSG00000024908	protein phosphatase 6, regulatory subunit 3 [Source:MGI Symbol;Acc:MGI:1921807]	protein_coding	Ppp6r3	MGI Symbol
ENSMUSG00000027523.20	-1.03342	2.19169	4.13084	0.0421084	0.282169	ENSMUSG00000027523	GNAS (guanine nucleotide binding protein, alpha stimulating) complex locus [Source:MGI Symbol;Acc:MGI:95777]	protein_coding	Gnas	MGI Symbol
ENSMUSG00000024231.15	-0.38557	5.32271	4.12274	0.0423104	0.283021	ENSMUSG00000024231	cullin 2 [Source:MGI Symbol;Acc:MGI:1918995]	protein_coding	Cul2	MGI Symbol
ENSMUSG00000000531.5	1.30041	1.24774	4.12205	0.0423276	0.283021	ENSMUSG00000000531	GRP1 (general receptor for phosphoinositides 1)-associated scaffold protein [Source:MGI Symbol;Acc:MGI:1860303]	protein_coding	Grasp	MGI Symbol
ENSMUSG00000022528.8	-0.766548	4.79007	4.1216	0.0423389	0.283021	ENSMUSG00000022528	hes family bHLH transcription factor 1 [Source:MGI Symbol;Acc:MGI:104853]	protein_coding	Hes1	MGI Symbol
ENSMUSG00000019810.15	-0.644348	4.79231	4.12065	0.0423629	0.283021	ENSMUSG00000019810	fucosidase, alpha-L- 2, plasma [Source:MGI Symbol;Acc:MGI:1914098]	protein_coding	Fuca2	MGI Symbol
ENSMUSG00000031792.15	0.58928	4.24186	4.11997	0.0423799	0.283021	ENSMUSG00000031792	U6 snRNA biogenesis 1 [Source:MGI Symbol;Acc:MGI:2142454]	protein_coding	Usb1	MGI Symbol
ENSMUSG00000000958.10	-0.996641	2.64881	4.11887	0.0424073	0.283021	ENSMUSG00000000958	solute carrier family 7 (cationic amino acid transporter, y+ system), member 7 [Source:MGI Symbol;Acc:MGI:1337120]	protein_coding	Slc7a7	MGI Symbol
ENSMUSG00000031706.7	1.18158	1.63027	4.11625	0.0424731	0.283259	ENSMUSG00000031706	regulatory factor X, 1 (influences HLA class II expression) [Source:MGI Symbol;Acc:MGI:105982]	protein_coding	Rfx1	MGI Symbol
ENSMUSG00000026482.13	1.01269	2.44847	4.11468	0.0425126	0.283259	ENSMUSG00000026482	ral guanine nucleotide dissociation stimulator,-like 1 [Source:MGI Symbol;Acc:MGI:107484]	protein_coding	Rgl1	MGI Symbol
ENSMUSG00000098789.7	0.70952	2.58822	4.11403	0.042529	0.283259	ENSMUSG00000098789	jumonji domain containing 7 [Source:MGI Symbol;Acc:MGI:3845785]	protein_coding	Jmjd7	MGI Symbol
ENSMUSG00000024758.15	-0.372301	5.58403	4.11051	0.0426176	0.283565	ENSMUSG00000024758	reticulon 3 [Source:MGI Symbol;Acc:MGI:1339970]	protein_coding	Rtn3	MGI Symbol
ENSMUSG00000022372.14	-0.830346	6.05516	4.10992	0.0426323	0.283565	ENSMUSG00000022372	src-like adaptor [Source:MGI Symbol;Acc:MGI:104295]	protein_coding	Sla	MGI Symbol
ENSMUSG00000006782.16	-0.634911	6.27487	4.10824	0.0426748	0.283657	ENSMUSG00000006782	2',3'-cyclic nucleotide 3' phosphodiesterase [Source:MGI Symbol;Acc:MGI:88437]	protein_coding	Cnp	MGI Symbol
ENSMUSG00000010110.17	-0.443188	6.06514	4.10477	0.0427624	0.283782	ENSMUSG00000010110	syntaxin 5A [Source:MGI Symbol;Acc:MGI:1928483]	protein_coding	Stx5a	MGI Symbol
ENSMUSG00000064367.1	-0.679875	8.45898	4.10449	0.0427694	0.283782	ENSMUSG00000064367	mitochondrially encoded NADH dehydrogenase 5 [Source:MGI Symbol;Acc:MGI:102496]	protein_coding	mt-Nd5	MGI Symbol
ENSMUSG00000089844.7	1.06929	2.82641	4.10408	0.0427797	0.283782	ENSMUSG00000089844	RIKEN cDNA A530032D15Rik gene [Source:MGI Symbol;Acc:MGI:3037746]	protein_coding	A530032D15Rik	MGI Symbol
ENSMUSG00000026203.16	0.967953	2.85721	4.09954	0.042895	0.284356	ENSMUSG00000026203	DnaJ heat shock protein family (Hsp40) member B2 [Source:MGI Symbol;Acc:MGI:1928739]	protein_coding	Dnajb2	MGI Symbol
ENSMUSG00000036880.10	-0.69224	6.97021	4.09586	0.0429883	0.284438	ENSMUSG00000036880	acetyl-Coenzyme A acyltransferase 2 (mitochondrial 3-oxoacyl-Coenzyme A thiolase) [Source:MGI Symbol;Acc:MGI:1098623]	protein_coding	Acaa2	MGI Symbol
ENSMUSG00000051978.9	0.59452	4.16727	4.09496	0.0430112	0.284438	ENSMUSG00000051978	glutamate rich 1 [Source:MGI Symbol;Acc:MGI:3588201]	protein_coding	Erich1	MGI Symbol
ENSMUSG00000045757.6	0.649757	2.76356	4.09459	0.0430206	0.284438	ENSMUSG00000045757	zinc finger protein 764 [Source:MGI Symbol;Acc:MGI:2443580]	protein_coding	Zfp764	MGI Symbol
ENSMUSG00000020844.6	0.893945	2.91094	4.09399	0.0430361	0.284438	ENSMUSG00000020844	nucleoredoxin [Source:MGI Symbol;Acc:MGI:109331]	protein_coding	Nxn	MGI Symbol
ENSMUSG00000021418.15	0.519784	5.94176	4.09203	0.0430858	0.284438	ENSMUSG00000021418	ribonuclease P 40 subunit [Source:MGI Symbol;Acc:MGI:1346084]	protein_coding	Rpp40	MGI Symbol
ENSMUSG00000040511.14	0.961592	2.65036	4.09105	0.0431109	0.284438	ENSMUSG00000040511	poliovirus receptor [Source:MGI Symbol;Acc:MGI:107741]	protein_coding	Pvr	MGI Symbol
ENSMUSG00000087547.1	1.46866	1.91943	4.09035	0.0431287	0.284438	ENSMUSG00000087547	pluripotency associated transcript 27 [Source:MGI Symbol;Acc:MGI:1925566]	lincRNA	Platr27	MGI Symbol
ENSMUSG00000001750.16	-1.05565	2.988	4.0891	0.0431606	0.284438	ENSMUSG00000001750	T cell, immune regulator 1, ATPase, H+ transporting, lysosomal V0 protein A3 [Source:MGI Symbol;Acc:MGI:1350931]	protein_coding	Tcirg1	MGI Symbol
ENSMUSG00000019302.16	-0.689653	3.25816	4.08874	0.0431698	0.284438	ENSMUSG00000019302	ATPase, H+ transporting, lysosomal V0 subunit A1 [Source:MGI Symbol;Acc:MGI:103286]	protein_coding	Atp6v0a1	MGI Symbol
ENSMUSG00000029569.9	0.488749	5.78611	4.08679	0.0432196	0.284438	ENSMUSG00000029569	transmembrane protein 168 [Source:MGI Symbol;Acc:MGI:1921794]	protein_coding	Tmem168	MGI Symbol
ENSMUSG00000021356.10	-0.597767	6.44804	4.08662	0.0432241	0.284438	ENSMUSG00000021356	interferon regulatory factor 4 [Source:MGI Symbol;Acc:MGI:1096873]	protein_coding	Irf4	MGI Symbol
ENSMUSG00000030493.13	0.486973	6.07286	4.08482	0.04327	0.284551	ENSMUSG00000030493	Fanconi anemia core complex associated protein 24 [Source:MGI Symbol;Acc:MGI:2142208]	protein_coding	Faap24	MGI Symbol
ENSMUSG00000035354.9	0.840979	3.7065	4.06898	0.0436775	0.28704	ENSMUSG00000035354	UV radiation resistance associated gene [Source:MGI Symbol;Acc:MGI:1925860]	protein_coding	Uvrag	MGI Symbol
ENSMUSG00000003484.4	1.05255	5.02915	4.06333	0.0438239	0.287811	ENSMUSG00000003484	cytochrome P450, family 4, subfamily f, polypeptide 18 [Source:MGI Symbol;Acc:MGI:1919304]	protein_coding	Cyp4f18	MGI Symbol
ENSMUSG00000095098.2	-0.502829	5.03759	4.05262	0.0441029	0.288487	ENSMUSG00000095098	coiled-coil domain containing 85B [Source:MGI Symbol;Acc:MGI:2147607]	protein_coding	Ccdc85b	MGI Symbol
ENSMUSG00000032412.8	-0.444901	6.54713	4.05202	0.0441185	0.288487	ENSMUSG00000032412	ATPase, Na+/K+ transporting, beta 3 polypeptide [Source:MGI Symbol;Acc:MGI:107788]	protein_coding	Atp1b3	MGI Symbol
ENSMUSG00000006941.5	-0.428929	6.80364	4.05198	0.0441197	0.288487	ENSMUSG00000006941	eukaryotic translation initiation factor 1B [Source:MGI Symbol;Acc:MGI:1916219]	protein_coding	Eif1b	MGI Symbol
ENSMUSG00000076934.2	1.40558	4.45053	4.05086	0.0441488	0.288487	ENSMUSG00000076934	immunoglobulin lambda variable 1 [Source:MGI Symbol;Acc:MGI:96530]	IG_V_gene	Iglv1	MGI Symbol
ENSMUSG00000074364.6	0.542492	4.82102	4.05063	0.0441548	0.288487	ENSMUSG00000074364	EH-domain containing 2 [Source:MGI Symbol;Acc:MGI:2154274]	protein_coding	Ehd2	MGI Symbol
ENSMUSG00000044876.15	0.514872	4.44223	4.05044	0.0441599	0.288487	ENSMUSG00000044876	zinc finger protein 444 [Source:MGI Symbol;Acc:MGI:1923365]	protein_coding	Zfp444	MGI Symbol
ENSMUSG00000010936.11	0.533178	4.63985	4.05022	0.0441656	0.288487	ENSMUSG00000010936	Vac14 homolog (S. cerevisiae) [Source:MGI Symbol;Acc:MGI:2157980]	protein_coding	Vac14	MGI Symbol
ENSMUSG00000001151.10	-0.540452	4.39984	4.05015	0.0441675	0.288487	ENSMUSG00000001151	pericentrin (kendrin) [Source:MGI Symbol;Acc:MGI:102722]	protein_coding	Pcnt	MGI Symbol
ENSMUSG00000037935.16	0.432858	4.41609	4.0493	0.0441896	0.288487	ENSMUSG00000037935	SWI/SNF related, matrix associated, actin dependent regulator of chromatin, subfamily e, member 1 [Source:MGI Symbol;Acc:MGI:1927347]	protein_coding	Smarce1	MGI Symbol
ENSMUSG00000029022.18	0.392026	5.96998	4.03937	0.0444503	0.289998	ENSMUSG00000029022	migration and invasion inhibitory protein [Source:MGI Symbol;Acc:MGI:106506]	protein_coding	Miip	MGI Symbol
ENSMUSG00000048076.14	0.440776	7.72064	4.03402	0.0445917	0.290728	ENSMUSG00000048076	ADP-ribosylation factor 1 [Source:MGI Symbol;Acc:MGI:99431]	protein_coding	Arf1	MGI Symbol
ENSMUSG00000105201.1	-0.832765	3.04678	4.02966	0.044707	0.291288	ENSMUSG00000105201	predicted gene 43362 [Source:MGI Symbol;Acc:MGI:5663499]	TEC	Gm43362	MGI Symbol
ENSMUSG00000022634.9	-0.847366	5.89819	4.02235	0.0449012	0.292168	ENSMUSG00000022634	YY1 associated factor 2 [Source:MGI Symbol;Acc:MGI:1914307]	protein_coding	Yaf2	MGI Symbol
ENSMUSG00000041775.7	0.658835	3.478	4.02102	0.0449365	0.292168	ENSMUSG00000041775	mitogen-activated protein kinase 1 interacting protein 1 [Source:MGI Symbol;Acc:MGI:1916796]	protein_coding	Mapk1ip1	MGI Symbol
ENSMUSG00000037260.8	0.951512	2.60425	4.02056	0.0449488	0.292168	ENSMUSG00000037260	heparan-alpha-glucosaminide N-acetyltransferase [Source:MGI Symbol;Acc:MGI:1196297]	protein_coding	Hgsnat	MGI Symbol
ENSMUSG00000026701.15	0.386328	9.30859	4.02013	0.0449603	0.292168	ENSMUSG00000026701	peroxiredoxin 6 [Source:MGI Symbol;Acc:MGI:894320]	protein_coding	Prdx6	MGI Symbol
ENSMUSG00000039759.10	0.669616	3.84031	4.01604	0.0450695	0.292685	ENSMUSG00000039759	THAP domain containing, apoptosis associated protein 3 [Source:MGI Symbol;Acc:MGI:1917126]	protein_coding	Thap3	MGI Symbol
ENSMUSG00000040701.16	0.496257	5.68401	4.0134	0.0451399	0.292887	ENSMUSG00000040701	adaptor protein complex AP-1, gamma 2 subunit [Source:MGI Symbol;Acc:MGI:1328307]	protein_coding	Ap1g2	MGI Symbol
ENSMUSG00000042688.16	-0.794472	3.01941	4.01266	0.0451598	0.292887	ENSMUSG00000042688	mitogen-activated protein kinase 6 [Source:MGI Symbol;Acc:MGI:1354946]	protein_coding	Mapk6	MGI Symbol
ENSMUSG00000027162.7	-0.355483	7.14043	4.00665	0.0453212	0.293559	ENSMUSG00000027162	lin-7 homolog C (C. elegans) [Source:MGI Symbol;Acc:MGI:1330839]	protein_coding	Lin7c	MGI Symbol
ENSMUSG00000001833.17	-0.468242	8.73417	4.00659	0.0453228	0.293559	ENSMUSG00000001833	septin 7 [Source:MGI Symbol;Acc:MGI:1335094]	protein_coding	Septin7	MGI Symbol
ENSMUSG00000025967.16	-0.308623	10.6964	4.00435	0.045383	0.293756	ENSMUSG00000025967	eukaryotic translation elongation factor 1 beta 2 [Source:MGI Symbol;Acc:MGI:1929520]	protein_coding	Eef1b2	MGI Symbol
ENSMUSG00000032864.4	-1.13778	3.97551	3.9989	0.0455299	0.294267	ENSMUSG00000032864	recombination activating gene 2 [Source:MGI Symbol;Acc:MGI:97849]	protein_coding	Rag2	MGI Symbol
ENSMUSG00000028268.14	1.61182	1.72831	3.99755	0.0455665	0.294267	ENSMUSG00000028268	guanylate binding protein 3 [Source:MGI Symbol;Acc:MGI:1926263]	protein_coding	Gbp3	MGI Symbol
ENSMUSG00000015522.18	0.580917	5.06183	3.99695	0.0455828	0.294267	ENSMUSG00000015522	aryl hydrocarbon receptor nuclear translocator [Source:MGI Symbol;Acc:MGI:88071]	protein_coding	Arnt	MGI Symbol
ENSMUSG00000075279.5	0.378004	5.94867	3.99553	0.045621	0.294267	ENSMUSG00000075279	mitichondrial ribosomal protein L23, pseudogene 1 [Source:MGI Symbol;Acc:MGI:3650679]	processed_pseudogene	Mrpl23-ps1	MGI Symbol
ENSMUSG00000029534.17	0.764467	3.37858	3.99505	0.0456342	0.294267	ENSMUSG00000029534	suppression of tumorigenicity 7 [Source:MGI Symbol;Acc:MGI:1927450]	protein_coding	St7	MGI Symbol
ENSMUSG00000021311.9	0.400417	5.81689	3.99344	0.0456777	0.294267	ENSMUSG00000021311	5-methyltetrahydrofolate-homocysteine methyltransferase [Source:MGI Symbol;Acc:MGI:894292]	protein_coding	Mtr	MGI Symbol
ENSMUSG00000016252.7	-0.341797	10.7513	3.99137	0.0457339	0.294267	ENSMUSG00000016252	ATP synthase, H+ transporting, mitochondrial F1 complex, epsilon subunit [Source:MGI Symbol;Acc:MGI:1855697]	protein_coding	Atp5e	MGI Symbol
ENSMUSG00000004945.15	0.353291	7.09945	3.98894	0.0457998	0.294267	ENSMUSG00000004945	transmembrane protein 242 [Source:MGI Symbol;Acc:MGI:1917794]	protein_coding	Tmem242	MGI Symbol
ENSMUSG00000014592.21	-0.431923	6.31416	3.98885	0.0458023	0.294267	ENSMUSG00000014592	calmodulin binding transcription activator 1 [Source:MGI Symbol;Acc:MGI:2140230]	protein_coding	Camta1	MGI Symbol
ENSMUSG00000087336.2	-1.5694	1.08091	3.98803	0.0458246	0.294267	ENSMUSG00000087336	predicted gene 15860 [Source:MGI Symbol;Acc:MGI:3801778]	antisense	Gm15860	MGI Symbol
ENSMUSG00000022517.17	0.763598	3.3311	3.98764	0.0458352	0.294267	ENSMUSG00000022517	mahogunin, ring finger 1 [Source:MGI Symbol;Acc:MGI:2447670]	protein_coding	Mgrn1	MGI Symbol
ENSMUSG00000022184.8	0.531589	3.35418	3.98726	0.0458455	0.294267	ENSMUSG00000022184	F-box protein 4 [Source:MGI Symbol;Acc:MGI:2146220]	protein_coding	Fbxo4	MGI Symbol
ENSMUSG00000025159.8	-0.387308	5.51009	3.98714	0.0458489	0.294267	ENSMUSG00000025159	MMS19 cytosolic iron-sulfur assembly component [Source:MGI Symbol;Acc:MGI:1919449]	protein_coding	Mms19	MGI Symbol
ENSMUSG00000034422.14	1.25164	2.61158	3.98359	0.0459454	0.294577	ENSMUSG00000034422	poly (ADP-ribose) polymerase family, member 14 [Source:MGI Symbol;Acc:MGI:1919489]	protein_coding	Parp14	MGI Symbol
ENSMUSG00000087022.4	-1.44657	1.56058	3.98275	0.0459684	0.294577	ENSMUSG00000087022	RIKEN cDNA 9130024F11 gene [Source:MGI Symbol;Acc:MGI:1926150]	processed_transcript	9130024F11Rik	MGI Symbol
ENSMUSG00000002395.14	0.33139	7.99775	3.98208	0.0459866	0.294577	ENSMUSG00000002395	unconventional SNARE in the ER 1 homolog (S. cerevisiae) [Source:MGI Symbol;Acc:MGI:1914273]	protein_coding	Use1	MGI Symbol
ENSMUSG00000050605.17	0.654052	2.69795	3.97988	0.0460469	0.294772	ENSMUSG00000050605	zinc finger protein 61 [Source:MGI Symbol;Acc:MGI:99663]	protein_coding	Zfp61	MGI Symbol
ENSMUSG00000009549.14	-0.421918	9.5273	3.97623	0.0461468	0.29522	ENSMUSG00000009549	signal recognition particle 14 [Source:MGI Symbol;Acc:MGI:107169]	protein_coding	Srp14	MGI Symbol
ENSMUSG00000052917.15	0.787947	3.47848	3.97322	0.0462294	0.295557	ENSMUSG00000052917	SUMO1/sentrin specific peptidase 7 [Source:MGI Symbol;Acc:MGI:1913565]	protein_coding	Senp7	MGI Symbol
ENSMUSG00000039163.10	0.378279	7.45432	3.96758	0.0463844	0.295683	ENSMUSG00000039163	COX assembly mitochondrial protein 1 [Source:MGI Symbol;Acc:MGI:1915149]	protein_coding	Cmc1	MGI Symbol
ENSMUSG00000035949.15	0.465656	4.99732	3.96746	0.0463877	0.295683	ENSMUSG00000035949	F-box and WD-40 domain protein 2 [Source:MGI Symbol;Acc:MGI:1353435]	protein_coding	Fbxw2	MGI Symbol
ENSMUSG00000043015.15	0.504092	4.20009	3.96741	0.0463891	0.295683	ENSMUSG00000043015	nuclear envelope integral membrane protein 2 [Source:MGI Symbol;Acc:MGI:2444113]	protein_coding	Nemp2	MGI Symbol
ENSMUSG00000040250.14	0.432041	5.39357	3.96722	0.0463944	0.295683	ENSMUSG00000040250	integrator complex subunit 13 [Source:MGI Symbol;Acc:MGI:1918427]	protein_coding	Ints13	MGI Symbol
ENSMUSG00000025184.10	-0.460967	5.61914	3.96706	0.0463987	0.295683	ENSMUSG00000025184	R3H domain and coiled-coil containing 1 like [Source:MGI Symbol;Acc:MGI:1196316]	protein_coding	R3hcc1l	MGI Symbol
ENSMUSG00000050945.8	-0.733583	2.74499	3.96365	0.0464927	0.296091	ENSMUSG00000050945	zinc finger protein 438 [Source:MGI Symbol;Acc:MGI:2444919]	protein_coding	Zfp438	MGI Symbol
ENSMUSG00000026421.14	0.704434	2.80509	3.96087	0.0465698	0.296256	ENSMUSG00000026421	cysteine and glycine-rich protein 1 [Source:MGI Symbol;Acc:MGI:88549]	protein_coding	Csrp1	MGI Symbol
ENSMUSG00000026280.17	0.337352	6.80355	3.96055	0.0465785	0.296256	ENSMUSG00000026280	autophagy related 4B, cysteine peptidase [Source:MGI Symbol;Acc:MGI:1913865]	protein_coding	Atg4b	MGI Symbol
ENSMUSG00000030083.11	0.596489	4.44328	3.95638	0.0466939	0.296799	ENSMUSG00000030083	ankyrin repeat and BTB (POZ) domain containing 1 [Source:MGI Symbol;Acc:MGI:1933148]	protein_coding	Abtb1	MGI Symbol
ENSMUSG00000074738.2	1.43552	1.6476	3.95383	0.0467648	0.297059	ENSMUSG00000074738	fibronectin type III domain containing 10 [Source:MGI Symbol;Acc:MGI:2444790]	protein_coding	Fndc10	MGI Symbol
ENSMUSG00000068284.14	-0.682477	3.36102	3.95082	0.0468485	0.297249	ENSMUSG00000068284	upstream transcription factor family member 3 [Source:MGI Symbol;Acc:MGI:2685454]	protein_coding	Usf3	MGI Symbol
ENSMUSG00000042207.17	-1.38209	2.20103	3.95059	0.0468548	0.297249	ENSMUSG00000042207	lysine (K)-specific demethylase 5B [Source:MGI Symbol;Acc:MGI:1922855]	protein_coding	Kdm5b	MGI Symbol
ENSMUSG00000097536.2	-0.842244	2.70774	3.94621	0.046977	0.297832	ENSMUSG00000097536	RIKEN cDNA 2610037D02 gene [Source:MGI Symbol;Acc:MGI:1917290]	lincRNA	2610037D02Rik	MGI Symbol
ENSMUSG00000024194.16	-0.359791	6.9336	3.94402	0.0470383	0.297888	ENSMUSG00000024194	cutA divalent cation tolerance homolog [Source:MGI Symbol;Acc:MGI:1914925]	protein_coding	Cuta	MGI Symbol
ENSMUSG00000064145.12	-0.470821	5.09258	3.94374	0.047046	0.297888	ENSMUSG00000064145	ariadne RBR E3 ubiquitin protein ligase 2 [Source:MGI Symbol;Acc:MGI:1344361]	protein_coding	Arih2	MGI Symbol
ENSMUSG00000032612.14	-0.379722	5.73737	3.94224	0.0470881	0.297963	ENSMUSG00000032612	ubiquitin specific peptidase 4 (proto-oncogene) [Source:MGI Symbol;Acc:MGI:98905]	protein_coding	Usp4	MGI Symbol
ENSMUSG00000052407.17	0.995681	2.02115	3.94103	0.047122	0.297987	ENSMUSG00000052407	coiled-coil domain containing 171 [Source:MGI Symbol;Acc:MGI:1922152]	protein_coding	Ccdc171	MGI Symbol
ENSMUSG00000035845.17	0.721471	2.07719	3.93983	0.0471556	0.297991	ENSMUSG00000035845	asparagine-linked glycosylation 12 (alpha-1,6-mannosyltransferase) [Source:MGI Symbol;Acc:MGI:2385025]	protein_coding	Alg12	MGI Symbol
ENSMUSG00000110344.1	-0.981515	1.72811	3.93885	0.0471829	0.297991	ENSMUSG00000110344	predicted gene 45716 [Source:MGI Symbol;Acc:MGI:5804831]	protein_coding	Gm45716	MGI Symbol
ENSMUSG00000114279.1	-1.3717	2.76737	3.93734	0.0472254	0.298069	ENSMUSG00000114279	H2B clustered histone 14 [Source:MGI Symbol;Acc:MGI:2448404]	protein_coding	H2bc14	MGI Symbol
ENSMUSG00000021238.11	0.947489	2.58046	3.9346	0.0473023	0.298364	ENSMUSG00000021238	aldehyde dehydrogenase family 6, subfamily A1 [Source:MGI Symbol;Acc:MGI:1915077]	protein_coding	Aldh6a1	MGI Symbol
ENSMUSG00000018347.16	0.516399	4.16412	3.92497	0.0475741	0.299887	ENSMUSG00000018347	zinc finger with KRAB and SCAN domains 6 [Source:MGI Symbol;Acc:MGI:1289293]	protein_coding	Zkscan6	MGI Symbol
ENSMUSG00000093483.1	-0.653254	3.48701	3.91858	0.0477551	0.300766	ENSMUSG00000093483	expressed sequence AA465934 [Source:MGI Symbol;Acc:MGI:2671018]	processed_transcript	AA465934	MGI Symbol
ENSMUSG00000027639.16	0.502813	7.09415	3.91695	0.0478015	0.300766	ENSMUSG00000027639	SAM domain and HD domain, 1 [Source:MGI Symbol;Acc:MGI:1927468]	protein_coding	Samhd1	MGI Symbol
ENSMUSG00000029826.14	0.584105	5.81629	3.91683	0.0478049	0.300766	ENSMUSG00000029826	zinc finger CCCH type, antiviral 1 [Source:MGI Symbol;Acc:MGI:1926031]	protein_coding	Zc3hav1	MGI Symbol
ENSMUSG00000047767.17	0.799877	3.43265	3.91277	0.0479207	0.301303	ENSMUSG00000047767	autophagy related 16-like 2 (S. cerevisiae) [Source:MGI Symbol;Acc:MGI:1920933]	protein_coding	Atg16l2	MGI Symbol
ENSMUSG00000000631.20	0.880851	2.66634	3.90718	0.0480802	0.302113	ENSMUSG00000000631	myosin XVIIIA [Source:MGI Symbol;Acc:MGI:2667185]	protein_coding	Myo18a	MGI Symbol
ENSMUSG00000056305.4	0.520036	5.64576	3.90507	0.0481407	0.302296	ENSMUSG00000056305	ubiquitin specific peptidase 39 [Source:MGI Symbol;Acc:MGI:107622]	protein_coding	Usp39	MGI Symbol
ENSMUSG00000024528.8	0.354796	5.4581	3.90403	0.0481703	0.302296	ENSMUSG00000024528	serum response factor binding protein 1 [Source:MGI Symbol;Acc:MGI:1914472]	protein_coding	Srfbp1	MGI Symbol
ENSMUSG00000031516.11	-0.386544	7.41595	3.90146	0.0482441	0.302566	ENSMUSG00000031516	dynactin 6 [Source:MGI Symbol;Acc:MGI:1343154]	protein_coding	Dctn6	MGI Symbol
ENSMUSG00000020775.13	0.471656	5.41394	3.89895	0.0483163	0.302827	ENSMUSG00000020775	mitochondrial ribosomal protein L38 [Source:MGI Symbol;Acc:MGI:1926269]	protein_coding	Mrpl38	MGI Symbol
ENSMUSG00000068335.6	0.689491	3.62522	3.89595	0.0484027	0.303176	ENSMUSG00000068335	docking protein 1 [Source:MGI Symbol;Acc:MGI:893587]	protein_coding	Dok1	MGI Symbol
ENSMUSG00000028958.15	0.672478	4.48752	3.89028	0.0485663	0.304004	ENSMUSG00000028958	transmembrane and ubiquitin-like domain containing 1 [Source:MGI Symbol;Acc:MGI:1923764]	protein_coding	Tmub1	MGI Symbol
ENSMUSG00000108394.1	-0.845105	3.1151	3.88924	0.0485964	0.304004	ENSMUSG00000108394	predicted gene 45477 [Source:MGI Symbol;Acc:MGI:5791313]	TEC	Gm45477	MGI Symbol
ENSMUSG00000069833.13	-0.85097	5.69725	3.88506	0.0487175	0.304569	ENSMUSG00000069833	AHNAK nucleoprotein (desmoyokin) [Source:MGI Symbol;Acc:MGI:1316648]	protein_coding	Ahnak	MGI Symbol
ENSMUSG00000030876.7	0.558628	4.11925	3.88302	0.0487766	0.304697	ENSMUSG00000030876	methyltransferase like 9 [Source:MGI Symbol;Acc:MGI:1914862]	protein_coding	Mettl9	MGI Symbol
ENSMUSG00000115219.2	0.418546	6.64576	3.88196	0.0488076	0.304697	ENSMUSG00000115219	EEF1A lysine methyltransferase 4 [Source:MGI Symbol;Acc:MGI:5903914]	protein_coding	Eef1akmt4	MGI Symbol
ENSMUSG00000059456.13	0.891151	3.2826	3.88117	0.0488305	0.304697	ENSMUSG00000059456	PTK2 protein tyrosine kinase 2 beta [Source:MGI Symbol;Acc:MGI:104908]	protein_coding	Ptk2b	MGI Symbol
ENSMUSG00000028973.18	0.435122	6.8262	3.8792	0.0488877	0.304862	ENSMUSG00000028973	ATP-binding cassette, sub-family B (MDR/TAP), member 8 [Source:MGI Symbol;Acc:MGI:1351667]	protein_coding	Abcb8	MGI Symbol
ENSMUSG00000108414.1	-0.441065	8.05102	3.87778	0.0489291	0.304883	ENSMUSG00000108414	small nucleolar RNA host gene 1 [Source:MGI Symbol;Acc:MGI:3763743]	processed_transcript	Snhg1	MGI Symbol
ENSMUSG00000051674.15	-1.06532	1.92898	3.87577	0.0489879	0.304883	ENSMUSG00000051674	DCN1, defective in cullin neddylation 1, domain containing 4 (S. cerevisiae) [Source:MGI Symbol;Acc:MGI:2140972]	protein_coding	Dcun1d4	MGI Symbol
ENSMUSG00000029474.7	-0.491205	6.47683	3.87496	0.0490114	0.304883	ENSMUSG00000029474	ring finger protein 34 [Source:MGI Symbol;Acc:MGI:2153340]	protein_coding	Rnf34	MGI Symbol
ENSMUSG00000032010.15	1.16969	2.72917	3.87486	0.0490145	0.304883	ENSMUSG00000032010	ubiquitin specific peptidase 2 [Source:MGI Symbol;Acc:MGI:1858178]	protein_coding	Usp2	MGI Symbol
ENSMUSG00000107954.1	-0.393918	6.80527	3.87336	0.0490582	0.304963	ENSMUSG00000107954	predicted gene, 43942 [Source:MGI Symbol;Acc:MGI:5690334]	TEC	Gm43942	MGI Symbol
ENSMUSG00000019373.11	-0.395718	5.97676	3.86928	0.0491775	0.305513	ENSMUSG00000019373	COP9 signalosome subunit 3 [Source:MGI Symbol;Acc:MGI:1349409]	protein_coding	Cops3	MGI Symbol
ENSMUSG00000015943.11	0.411077	6.82545	3.86792	0.0492174	0.305568	ENSMUSG00000015943	bolA-like 1 (E. coli) [Source:MGI Symbol;Acc:MGI:1916418]	protein_coding	Bola1	MGI Symbol
ENSMUSG00000021288.19	-0.498032	5.29114	3.86469	0.0493122	0.305965	ENSMUSG00000021288	kinesin light chain 1 [Source:MGI Symbol;Acc:MGI:107978]	protein_coding	Klc1	MGI Symbol
ENSMUSG00000108981.1	-0.624213	2.60493	3.86121	0.0494146	0.306408	ENSMUSG00000108981	predicted gene 15262 [Source:MGI Symbol;Acc:MGI:3705232]	protein_coding	Gm15262	MGI Symbol
ENSMUSG00000022637.11	0.754871	3.07312	3.8598	0.0494562	0.306473	ENSMUSG00000022637	Casitas B-lineage lymphoma b [Source:MGI Symbol;Acc:MGI:2146430]	protein_coding	Cblb	MGI Symbol
ENSMUSG00000020780.15	0.543583	6.29447	3.85435	0.0496172	0.30725	ENSMUSG00000020780	signal recognition particle 68 [Source:MGI Symbol;Acc:MGI:1917447]	protein_coding	Srp68	MGI Symbol
ENSMUSG00000008167.14	1.01362	1.67334	3.85345	0.0496436	0.30725	ENSMUSG00000008167	F-box and WD-40 domain protein 9 [Source:MGI Symbol;Acc:MGI:1915878]	protein_coding	Fbxw9	MGI Symbol
ENSMUSG00000039041.15	-0.413576	5.2569	3.84967	0.0497558	0.307751	ENSMUSG00000039041	adhesion regulating molecule 1 [Source:MGI Symbol;Acc:MGI:1929289]	protein_coding	Adrm1	MGI Symbol
ENSMUSG00000079084.10	-0.50427	5.43755	3.8472	0.0498292	0.307959	ENSMUSG00000079084	coiled-coil domain containing 82 [Source:MGI Symbol;Acc:MGI:1913646]	protein_coding	Ccdc82	MGI Symbol
ENSMUSG00000072663.12	-0.785082	3.04937	3.84644	0.0498517	0.307959	ENSMUSG00000072663	sperm flagellar 2 [Source:MGI Symbol;Acc:MGI:2443727]	protein_coding	Spef2	MGI Symbol
ENSMUSG00000027937.15	-0.498927	5.45827	3.84164	0.0499945	0.308618	ENSMUSG00000027937	jumping translocation breakpoint [Source:MGI Symbol;Acc:MGI:1346082]	protein_coding	Jtb	MGI Symbol
ENSMUSG00000020707.6	0.893863	2.06204	3.83926	0.0500656	0.308618	ENSMUSG00000020707	ring finger protein 135 [Source:MGI Symbol;Acc:MGI:1919206]	protein_coding	Rnf135	MGI Symbol
ENSMUSG00000068744.12	-1.96982	1.5987	3.83824	0.0500959	0.308618	ENSMUSG00000068744	proline/serine-rich coiled-coil 1 [Source:MGI Symbol;Acc:MGI:1913099]	protein_coding	Psrc1	MGI Symbol
ENSMUSG00000037710.8	0.351859	8.55579	3.83726	0.0501255	0.308618	ENSMUSG00000037710	CDGSH iron sulfur domain 1 [Source:MGI Symbol;Acc:MGI:1261855]	protein_coding	Cisd1	MGI Symbol
ENSMUSG00000086725.1	-0.773268	2.90406	3.8363	0.0501541	0.308618	ENSMUSG00000086725	RIKEN cDNA A630052C17 gene [Source:MGI Symbol;Acc:MGI:2444673]	processed_transcript	A630052C17Rik	MGI Symbol
ENSMUSG00000032193.9	-0.545845	6.94947	3.83567	0.0501729	0.308618	ENSMUSG00000032193	low density lipoprotein receptor [Source:MGI Symbol;Acc:MGI:96765]	protein_coding	Ldlr	MGI Symbol
ENSMUSG00000024818.15	-0.529682	5.32186	3.83554	0.0501769	0.308618	ENSMUSG00000024818	solute carrier family 25, member 45 [Source:MGI Symbol;Acc:MGI:2147731]	protein_coding	Slc25a45	MGI Symbol
ENSMUSG00000039210.16	-0.608741	3.8419	3.83206	0.0502812	0.308851	ENSMUSG00000039210	G patch domain containing 2 [Source:MGI Symbol;Acc:MGI:1915019]	protein_coding	Gpatch2	MGI Symbol
ENSMUSG00000031557.16	0.38116	5.61865	3.83116	0.050308	0.308851	ENSMUSG00000031557	pleckstrin homology domain-containing, family A (phosphoinositide binding specific) member 2 [Source:MGI Symbol;Acc:MGI:1928144]	protein_coding	Plekha2	MGI Symbol
ENSMUSG00000002661.14	-0.543962	3.98629	3.83114	0.0503086	0.308851	ENSMUSG00000002661	alkB homolog 7 [Source:MGI Symbol;Acc:MGI:1913650]	protein_coding	Alkbh7	MGI Symbol
ENSMUSG00000103653.1	-0.519316	4.28851	3.82983	0.0503482	0.308902	ENSMUSG00000103653	glutathione S-transferase, pi, pseudogene [Source:MGI Symbol;Acc:MGI:3782108]	processed_pseudogene	Gstp-ps	MGI Symbol
ENSMUSG00000004266.15	0.571397	7.46127	3.82311	0.0505502	0.309773	ENSMUSG00000004266	protein tyrosine phosphatase, non-receptor type 6 [Source:MGI Symbol;Acc:MGI:96055]	protein_coding	Ptpn6	MGI Symbol
ENSMUSG00000096917.2	-0.622146	3.94186	3.82303	0.0505529	0.309773	ENSMUSG00000096917	RIKEN cDNA 2500002B13 gene [Source:MGI Symbol;Acc:MGI:1925603]	processed_transcript	2500002B13Rik	MGI Symbol
ENSMUSG00000105160.1	-0.936548	2.57665	3.82003	0.0506432	0.310135	ENSMUSG00000105160	RIKEN cDNA A530030E21 gene [Source:MGI Symbol;Acc:MGI:2444617]	TEC	A530030E21Rik	MGI Symbol
ENSMUSG00000005681.12	-0.765654	3.06093	3.81807	0.0507026	0.310138	ENSMUSG00000005681	apolipoprotein A-II [Source:MGI Symbol;Acc:MGI:88050]	protein_coding	Apoa2	MGI Symbol
ENSMUSG00000007815.13	-0.378309	6.4471	3.81794	0.0507065	0.310138	ENSMUSG00000007815	ras homolog family member A [Source:MGI Symbol;Acc:MGI:1096342]	protein_coding	Rhoa	MGI Symbol
ENSMUSG00000027506.15	-0.477724	4.78861	3.80542	0.051087	0.312271	ENSMUSG00000027506	tumor protein D52 [Source:MGI Symbol;Acc:MGI:107749]	protein_coding	Tpd52	MGI Symbol
ENSMUSG00000040435.12	0.894857	4.7192	3.80383	0.0511356	0.312271	ENSMUSG00000040435	protein phosphatase 1, regulatory subunit 15A [Source:MGI Symbol;Acc:MGI:1927072]	protein_coding	Ppp1r15a	MGI Symbol
ENSMUSG00000004929.12	-0.593863	4.08166	3.80336	0.05115	0.312271	ENSMUSG00000004929	thimet oligopeptidase 1 [Source:MGI Symbol;Acc:MGI:1354165]	protein_coding	Thop1	MGI Symbol
ENSMUSG00000024948.15	-0.629119	3.78603	3.80201	0.0511912	0.312329	ENSMUSG00000024948	mitogen-activated protein kinase kinase kinase kinase 2 [Source:MGI Symbol;Acc:MGI:1346883]	protein_coding	Map4k2	MGI Symbol
ENSMUSG00000041488.16	-0.488385	4.06676	3.79984	0.0512575	0.312541	ENSMUSG00000041488	syntaxin 3 [Source:MGI Symbol;Acc:MGI:103077]	protein_coding	Stx3	MGI Symbol
ENSMUSG00000063882.12	-0.363947	9.7526	3.79744	0.0513311	0.312584	ENSMUSG00000063882	ubiquinol-cytochrome c reductase hinge protein [Source:MGI Symbol;Acc:MGI:1913826]	protein_coding	Uqcrh	MGI Symbol
ENSMUSG00000026770.5	-1.13833	3.21319	3.79682	0.0513501	0.312584	ENSMUSG00000026770	interleukin 2 receptor, alpha chain [Source:MGI Symbol;Acc:MGI:96549]	protein_coding	Il2ra	MGI Symbol
ENSMUSG00000029463.5	-0.854129	1.78793	3.79651	0.0513594	0.312584	ENSMUSG00000029463	family with sequence similarity 216, member A [Source:MGI Symbol;Acc:MGI:1916198]	protein_coding	Fam216a	MGI Symbol
ENSMUSG00000047921.17	0.740577	3.2	3.7936	0.0514489	0.312602	ENSMUSG00000047921	trafficking protein particle complex 9 [Source:MGI Symbol;Acc:MGI:1923760]	protein_coding	Trappc9	MGI Symbol
ENSMUSG00000061778.10	-0.518924	3.62834	3.79294	0.0514692	0.312602	ENSMUSG00000061778	motile sperm domain containing 2 [Source:MGI Symbol;Acc:MGI:1924013]	protein_coding	Mospd2	MGI Symbol
ENSMUSG00000073982.11	-0.685622	7.37213	3.79197	0.0514989	0.312602	ENSMUSG00000073982	ras homolog family member G [Source:MGI Symbol;Acc:MGI:1928370]	protein_coding	Rhog	MGI Symbol
ENSMUSG00000076136.1	-0.666449	2.08612	3.79194	0.0514998	0.312602	ENSMUSG00000076136	predicted gene, 24951 [Source:MGI Symbol;Acc:MGI:5454728]	miRNA	Gm24951	MGI Symbol
ENSMUSG00000065126.1	-0.556838	4.80227	3.79127	0.0515206	0.312602	ENSMUSG00000065126	small nucleolar RNA, C/D box 104 [Source:MGI Symbol;Acc:MGI:3819515]	snoRNA	Snord104	MGI Symbol
ENSMUSG00000025465.13	0.381475	7.12421	3.78971	0.0515685	0.312701	ENSMUSG00000025465	enoyl Coenzyme A hydratase, short chain, 1, mitochondrial [Source:MGI Symbol;Acc:MGI:2136460]	protein_coding	Echs1	MGI Symbol
ENSMUSG00000037503.12	0.843886	4.81572	3.7879	0.0516244	0.312842	ENSMUSG00000037503	family with sequence similarity 168, member B [Source:MGI Symbol;Acc:MGI:2448487]	protein_coding	Fam168b	MGI Symbol
ENSMUSG00000090733.6	-0.570429	4.08345	3.78691	0.051655	0.312842	ENSMUSG00000090733	ribosomal protein S27 [Source:MGI Symbol;Acc:MGI:1888676]	protein_coding	Rps27	MGI Symbol
ENSMUSG00000037526.7	1.01909	2.36453	3.78454	0.0517282	0.313093	ENSMUSG00000037526	autophagy related 14 [Source:MGI Symbol;Acc:MGI:1261775]	protein_coding	Atg14	MGI Symbol
ENSMUSG00000057322.12	0.357998	10.5223	3.78235	0.0517958	0.313311	ENSMUSG00000057322	ribosomal protein L38 [Source:MGI Symbol;Acc:MGI:1914921]	protein_coding	Rpl38	MGI Symbol
ENSMUSG00000062753.14	0.624593	4.86265	3.77671	0.0519707	0.314034	ENSMUSG00000062753	expressed sequence AI413582 [Source:MGI Symbol;Acc:MGI:2146839]	protein_coding	AI413582	MGI Symbol
ENSMUSG00000003402.14	-0.503557	5.65925	3.77645	0.0519789	0.314034	ENSMUSG00000003402	protein kinase C substrate 80K-H [Source:MGI Symbol;Acc:MGI:107877]	protein_coding	Prkcsh	MGI Symbol
ENSMUSG00000025912.16	1.10851	1.74786	3.7724	0.0521047	0.314448	ENSMUSG00000025912	myeloblastosis oncogene-like 1 [Source:MGI Symbol;Acc:MGI:99925]	protein_coding	Mybl1	MGI Symbol
ENSMUSG00000109771.1	0.833528	4.50264	3.77204	0.052116	0.314448	ENSMUSG00000109771	predicted gene, 35315 [Source:MGI Symbol;Acc:MGI:5594474]	protein_coding	Gm35315	MGI Symbol
ENSMUSG00000049504.12	-0.487295	4.7052	3.77118	0.052143	0.314448	ENSMUSG00000049504	proline and serine rich 1 [Source:MGI Symbol;Acc:MGI:1919933]	protein_coding	Proser1	MGI Symbol
ENSMUSG00000061613.13	-0.468503	4.10916	3.7676	0.0522544	0.314929	ENSMUSG00000061613	U2 small nuclear ribonucleoprotein auxiliary factor (U2AF) 1 [Source:MGI Symbol;Acc:MGI:98884]	protein_coding	U2af1	MGI Symbol
ENSMUSG00000028559.17	-0.352875	6.86117	3.76564	0.0523159	0.315025	ENSMUSG00000028559	oxysterol binding protein-like 9 [Source:MGI Symbol;Acc:MGI:1923784]	protein_coding	Osbpl9	MGI Symbol
ENSMUSG00000039357.2	-1.18462	1.70582	3.76505	0.0523342	0.315025	ENSMUSG00000039357	fucosyltransferase 11 [Source:MGI Symbol;Acc:MGI:1920318]	protein_coding	Fut11	MGI Symbol
ENSMUSG00000014177.10	0.391852	6.08997	3.76333	0.0523882	0.315158	ENSMUSG00000014177	trans-golgi network vesicle protein 23B [Source:MGI Symbol;Acc:MGI:1914760]	protein_coding	Tvp23b	MGI Symbol
ENSMUSG00000028999.15	-0.413239	5.14907	3.75961	0.0525047	0.315504	ENSMUSG00000028999	RAD50 interactor 1 [Source:MGI Symbol;Acc:MGI:1916233]	protein_coding	Rint1	MGI Symbol
ENSMUSG00000022881.15	0.416353	7.71852	3.7594	0.0525115	0.315504	ENSMUSG00000022881	replication factor C (activator 1) 4 [Source:MGI Symbol;Acc:MGI:2146571]	protein_coding	Rfc4	MGI Symbol
ENSMUSG00000059878.12	0.442116	6.83315	3.75761	0.0525676	0.315504	ENSMUSG00000059878	zinc finger protein 422 [Source:MGI Symbol;Acc:MGI:1914505]	protein_coding	Zfp422	MGI Symbol
ENSMUSG00000031756.5	0.413333	6.29043	3.75554	0.0526328	0.315504	ENSMUSG00000031756	centromere protein N [Source:MGI Symbol;Acc:MGI:1919405]	protein_coding	Cenpn	MGI Symbol
ENSMUSG00000068882.13	-0.364114	8.72443	3.75409	0.0526785	0.315504	ENSMUSG00000068882	Sjogren syndrome antigen B [Source:MGI Symbol;Acc:MGI:98423]	protein_coding	Ssb	MGI Symbol
ENSMUSG00000040183.13	-1.33344	2.75433	3.75316	0.0527077	0.315504	ENSMUSG00000040183	ankyrin repeat domain 6 [Source:MGI Symbol;Acc:MGI:2154278]	protein_coding	Ankrd6	MGI Symbol
ENSMUSG00000076437.10	0.385018	8.05599	3.75283	0.052718	0.315504	ENSMUSG00000076437	selenoprotein H [Source:MGI Symbol;Acc:MGI:1919907]	protein_coding	Selenoh	MGI Symbol
ENSMUSG00000048878.6	0.858688	2.2515	3.75171	0.0527536	0.315504	ENSMUSG00000048878	hexamethylene bis-acetamide inducible 1 [Source:MGI Symbol;Acc:MGI:2385923]	protein_coding	Hexim1	MGI Symbol
ENSMUSG00000054717.7	-0.449043	9.38168	3.75144	0.0527621	0.315504	ENSMUSG00000054717	high mobility group box 2 [Source:MGI Symbol;Acc:MGI:96157]	protein_coding	Hmgb2	MGI Symbol
ENSMUSG00000026142.15	0.644284	4.77673	3.7499	0.0528108	0.315504	ENSMUSG00000026142	rhomboid domain containing 1 [Source:MGI Symbol;Acc:MGI:1924117]	protein_coding	Rhbdd1	MGI Symbol
ENSMUSG00000031730.18	0.471067	5.92539	3.74946	0.0528245	0.315504	ENSMUSG00000031730	dihydroorotate dehydrogenase [Source:MGI Symbol;Acc:MGI:1928378]	protein_coding	Dhodh	MGI Symbol
ENSMUSG00000032281.11	0.934675	3.98344	3.74718	0.0528967	0.315504	ENSMUSG00000032281	acyl-CoA synthetase bubblegum family member 1 [Source:MGI Symbol;Acc:MGI:2385656]	protein_coding	Acsbg1	MGI Symbol
ENSMUSG00000070814.15	0.827065	2.38214	3.74666	0.0529132	0.315504	ENSMUSG00000070814	zinc finger SWIM-type containing 9 [Source:MGI Symbol;Acc:MGI:2447816]	protein_coding	Zswim9	MGI Symbol
ENSMUSG00000028228.5	-2.92437	1.45942	3.74645	0.0529199	0.315504	ENSMUSG00000028228	copine III [Source:MGI Symbol;Acc:MGI:1917818]	protein_coding	Cpne3	MGI Symbol
ENSMUSG00000041654.15	0.706136	3.31734	3.74539	0.0529533	0.315504	ENSMUSG00000041654	solute carrier family 39 (metal ion transporter), member 11 [Source:MGI Symbol;Acc:MGI:1917056]	protein_coding	Slc39a11	MGI Symbol
ENSMUSG00000085511.1	1.45152	0.835157	3.74529	0.0529564	0.315504	ENSMUSG00000085511	predicted gene 11738 [Source:MGI Symbol;Acc:MGI:3650365]	antisense	Gm11738	MGI Symbol
ENSMUSG00000032757.6	0.382057	6.77391	3.74272	0.0530382	0.315801	ENSMUSG00000032757	Bet1 golgi vesicular membrane trafficking protein [Source:MGI Symbol;Acc:MGI:1343104]	protein_coding	Bet1	MGI Symbol
ENSMUSG00000073791.12	0.550677	4.39681	3.7407	0.0531023	0.315992	ENSMUSG00000073791	EF-hand calcium binding domain 7 [Source:MGI Symbol;Acc:MGI:2385199]	protein_coding	Efcab7	MGI Symbol
ENSMUSG00000026580.16	-0.927112	1.57402	3.73905	0.0531548	0.315997	ENSMUSG00000026580	selectin, platelet [Source:MGI Symbol;Acc:MGI:98280]	protein_coding	Selp	MGI Symbol
ENSMUSG00000035781.14	0.75147	3.69614	3.73866	0.0531671	0.315997	ENSMUSG00000035781	R3H domain containing 4 [Source:MGI Symbol;Acc:MGI:1924814]	protein_coding	R3hdm4	MGI Symbol
ENSMUSG00000026655.15	-0.437568	6.05855	3.73749	0.0532042	0.316028	ENSMUSG00000026655	family with sequence similarity 107, member B [Source:MGI Symbol;Acc:MGI:1913790]	protein_coding	Fam107b	MGI Symbol
ENSMUSG00000029535.4	0.314991	6.77353	3.7357	0.0532615	0.316146	ENSMUSG00000029535	TP53 regulated inhibitor of apoptosis 1 [Source:MGI Symbol;Acc:MGI:1916326]	protein_coding	Triap1	MGI Symbol
ENSMUSG00000001027.7	0.804412	3.32942	3.73313	0.0533433	0.316146	ENSMUSG00000001027	sodium channel, voltage-gated, type IV, alpha [Source:MGI Symbol;Acc:MGI:98250]	protein_coding	Scn4a	MGI Symbol
ENSMUSG00000034345.14	0.322218	9.11725	3.73284	0.0533528	0.316146	ENSMUSG00000034345	general transcription factor IIH, polypeptide 5 [Source:MGI Symbol;Acc:MGI:107227]	protein_coding	Gtf2h5	MGI Symbol
ENSMUSG00000049516.9	-0.378895	4.95306	3.73223	0.053372	0.316146	ENSMUSG00000049516	SPT2 chromatin protein domain containing 1 [Source:MGI Symbol;Acc:MGI:2142062]	protein_coding	Spty2d1	MGI Symbol
ENSMUSG00000011114.18	1.88416	2.72075	3.73185	0.0533841	0.316146	ENSMUSG00000011114	transforming growth factor beta regulated gene 1 [Source:MGI Symbol;Acc:MGI:1100877]	protein_coding	Tbrg1	MGI Symbol
ENSMUSG00000028745.18	0.321739	7.86517	3.73067	0.0534218	0.31618	ENSMUSG00000028745	capping protein (actin filament) muscle Z-line, beta [Source:MGI Symbol;Acc:MGI:104652]	protein_coding	Capzb	MGI Symbol
ENSMUSG00000027936.18	-0.560238	4.02272	3.7286	0.0534883	0.316385	ENSMUSG00000027936	CREB regulated transcription coactivator 2 [Source:MGI Symbol;Acc:MGI:1921593]	protein_coding	Crtc2	MGI Symbol
ENSMUSG00000102278.1	0.944599	2.06739	3.72671	0.0535488	0.316553	ENSMUSG00000102278	predicted gene, 37145 [Source:MGI Symbol;Acc:MGI:5610373]	TEC	Gm37145	MGI Symbol
ENSMUSG00000039987.15	-0.403095	5.84908	3.724	0.0536358	0.316719	ENSMUSG00000039987	putative homeodomain transcription factor 2 [Source:MGI Symbol;Acc:MGI:1916020]	protein_coding	Phtf2	MGI Symbol
ENSMUSG00000054733.9	-0.49022	6.19164	3.72384	0.053641	0.316719	ENSMUSG00000054733	methionine sulfoxide reductase A [Source:MGI Symbol;Acc:MGI:106916]	protein_coding	Msra	MGI Symbol
ENSMUSG00000028933.11	0.53125	4.48816	3.72182	0.0537057	0.316853	ENSMUSG00000028933	X-ray repair complementing defective repair in Chinese hamster cells 2 [Source:MGI Symbol;Acc:MGI:1927345]	protein_coding	Xrcc2	MGI Symbol
ENSMUSG00000104862.1	0.557207	2.66877	3.72091	0.053735	0.316853	ENSMUSG00000104862	predicted gene 6520 [Source:MGI Symbol;Acc:MGI:3645184]	processed_pseudogene	Gm6520	MGI Symbol
ENSMUSG00000070501.14	1.35913	3.04223	3.71936	0.0537849	0.316853	ENSMUSG00000070501	interferon activated gene 214 [Source:MGI Symbol;Acc:MGI:3584522]	protein_coding	Ifi214	MGI Symbol
ENSMUSG00000022855.9	-0.688436	4.40929	3.71698	0.0538617	0.316853	ENSMUSG00000022855	SUMO/sentrin specific peptidase 2 [Source:MGI Symbol;Acc:MGI:1923076]	protein_coding	Senp2	MGI Symbol
ENSMUSG00000045519.15	-0.582248	5.32958	3.71681	0.0538672	0.316853	ENSMUSG00000045519	zinc finger protein 560 [Source:MGI Symbol;Acc:MGI:1915280]	protein_coding	Zfp560	MGI Symbol
ENSMUSG00000061132.13	-0.376699	8.95273	3.71609	0.0538906	0.316853	ENSMUSG00000061132	B cell linker [Source:MGI Symbol;Acc:MGI:96878]	protein_coding	Blnk	MGI Symbol
ENSMUSG00000026260.12	-0.322497	7.49828	3.71569	0.0539035	0.316853	ENSMUSG00000026260	NADH:ubiquinone oxidoreductase subunit A10 [Source:MGI Symbol;Acc:MGI:1914523]	protein_coding	Ndufa10	MGI Symbol
ENSMUSG00000040532.14	0.449522	5.74834	3.71517	0.0539201	0.316853	ENSMUSG00000040532	abhydrolase domain containing 11 [Source:MGI Symbol;Acc:MGI:1916008]	protein_coding	Abhd11	MGI Symbol
ENSMUSG00000108738.1	-0.714453	2.49403	3.71125	0.054047	0.31741	ENSMUSG00000108738	predicted gene 44777 [Source:MGI Symbol;Acc:MGI:5753353]	antisense	Gm44777	MGI Symbol
ENSMUSG00000003518.13	0.543581	4.63009	3.70885	0.0541246	0.31746	ENSMUSG00000003518	dual specificity phosphatase 3 (vaccinia virus phosphatase VH1-related) [Source:MGI Symbol;Acc:MGI:1919599]	protein_coding	Dusp3	MGI Symbol
ENSMUSG00000024146.9	-0.350913	7.42494	3.70823	0.0541449	0.31746	ENSMUSG00000024146	cysteine-rich PDZ-binding protein [Source:MGI Symbol;Acc:MGI:1929655]	protein_coding	Cript	MGI Symbol
ENSMUSG00000021824.13	-0.461929	5.69022	3.70801	0.054152	0.31746	ENSMUSG00000021824	adaptor-related protein complex 3, mu 1 subunit [Source:MGI Symbol;Acc:MGI:1929212]	protein_coding	Ap3m1	MGI Symbol
ENSMUSG00000038422.2	0.724351	2.45337	3.70491	0.0542528	0.317863	ENSMUSG00000038422	haloacid dehalogenase-like hydrolase domain containing 3 [Source:MGI Symbol;Acc:MGI:1919998]	protein_coding	Hdhd3	MGI Symbol
ENSMUSG00000058454.15	0.488091	4.58651	3.7028	0.0543211	0.318075	ENSMUSG00000058454	7-dehydrocholesterol reductase [Source:MGI Symbol;Acc:MGI:1298378]	protein_coding	Dhcr7	MGI Symbol
ENSMUSG00000033126.5	-0.51004	3.642	3.69987	0.0544166	0.318445	ENSMUSG00000033126	ybeY metallopeptidase [Source:MGI Symbol;Acc:MGI:2656825]	protein_coding	Ybey	MGI Symbol
ENSMUSG00000073705.10	0.433284	6.29851	3.69753	0.0544932	0.318705	ENSMUSG00000073705	centromere protein S [Source:MGI Symbol;Acc:MGI:1917178]	protein_coding	Cenps	MGI Symbol
ENSMUSG00000034892.8	-0.478764	6.91417	3.69443	0.0545945	0.319097	ENSMUSG00000034892	ribosomal protein S29 [Source:MGI Symbol;Acc:MGI:107681]	protein_coding	Rps29	MGI Symbol
ENSMUSG00000056145.5	0.843438	3.28957	3.6935	0.0546249	0.319097	ENSMUSG00000056145	expressed sequence AI504432 [Source:MGI Symbol;Acc:MGI:2139742]	lincRNA	AI504432	MGI Symbol
ENSMUSG00000035455.12	0.504896	7.40027	3.69235	0.0546625	0.319128	ENSMUSG00000035455	fidgetin-like 1 [Source:MGI Symbol;Acc:MGI:1890648]	protein_coding	Fignl1	MGI Symbol
ENSMUSG00000079442.12	0.466987	5.50422	3.69077	0.0547142	0.319242	ENSMUSG00000079442	ST6 (alpha-N-acetyl-neuraminyl-2,3-beta-galactosyl-1,3)-N-acetylgalactosaminide alpha-2,6-sialyltransferase 4 [Source:MGI Symbol;Acc:MGI:1341894]	protein_coding	St6galnac4	MGI Symbol
ENSMUSG00000021072.12	0.368574	6.81559	3.6881	0.054802	0.319554	ENSMUSG00000021072	thioredoxin-related transmembrane protein 1 [Source:MGI Symbol;Acc:MGI:1919986]	protein_coding	Tmx1	MGI Symbol
ENSMUSG00000043683.4	0.594102	4.11421	3.68658	0.0548521	0.319554	ENSMUSG00000043683	fem 1 homolog a [Source:MGI Symbol;Acc:MGI:1335089]	protein_coding	Fem1a	MGI Symbol
ENSMUSG00000002342.17	0.475807	4.31072	3.68525	0.0548958	0.319554	ENSMUSG00000002342	transmembrane protein 161A [Source:MGI Symbol;Acc:MGI:2384577]	protein_coding	Tmem161a	MGI Symbol
ENSMUSG00000002332.16	-0.490935	4.92688	3.68521	0.0548971	0.319554	ENSMUSG00000002332	dehydrogenase/reductase (SDR family) member 1 [Source:MGI Symbol;Acc:MGI:1196314]	protein_coding	Dhrs1	MGI Symbol
ENSMUSG00000031536.6	0.298742	6.6275	3.68287	0.054974	0.319647	ENSMUSG00000031536	polymerase (DNA directed), beta [Source:MGI Symbol;Acc:MGI:97740]	protein_coding	Polb	MGI Symbol
ENSMUSG00000026750.6	-0.504121	6.1061	3.68276	0.0549777	0.319647	ENSMUSG00000026750	proteasome (prosome, macropain) subunit, beta type 7 [Source:MGI Symbol;Acc:MGI:107637]	protein_coding	Psmb7	MGI Symbol
ENSMUSG00000023947.8	1.21359	1.9047	3.68056	0.0550504	0.319881	ENSMUSG00000023947	nuclear factor of kappa light polypeptide gene enhancer in B cells inhibitor, epsilon [Source:MGI Symbol;Acc:MGI:1194908]	protein_coding	Nfkbie	MGI Symbol
ENSMUSG00000057522.15	0.357732	7.38494	3.67921	0.0550948	0.319951	ENSMUSG00000057522	speckle-type BTB/POZ protein [Source:MGI Symbol;Acc:MGI:1343085]	protein_coding	Spop	MGI Symbol
ENSMUSG00000046434.16	0.315413	7.61111	3.67468	0.0552447	0.320374	ENSMUSG00000046434	heterogeneous nuclear ribonucleoprotein A1 [Source:MGI Symbol;Acc:MGI:104820]	protein_coding	Hnrnpa1	MGI Symbol
ENSMUSG00000028568.16	-0.527125	3.76789	3.67416	0.0552622	0.320374	ENSMUSG00000028568	basic transcription factor 3-like 4 [Source:MGI Symbol;Acc:MGI:1915312]	protein_coding	Btf3l4	MGI Symbol
ENSMUSG00000038206.13	-0.437658	5.33118	3.67314	0.0552959	0.320374	ENSMUSG00000038206	F-box protein 8 [Source:MGI Symbol;Acc:MGI:1354696]	protein_coding	Fbxo8	MGI Symbol
ENSMUSG00000046324.12	-0.570571	4.86957	3.6731	0.0552973	0.320374	ENSMUSG00000046324	endoplasmic reticulum metallopeptidase 1 [Source:MGI Symbol;Acc:MGI:106250]	protein_coding	Ermp1	MGI Symbol
ENSMUSG00000100691.1	-0.59751	3.85915	3.66886	0.055438	0.321001	ENSMUSG00000100691	RIKEN cDNA 2010320M18 gene [Source:MGI Symbol;Acc:MGI:1919343]	lincRNA	2010320M18Rik	MGI Symbol
ENSMUSG00000060244.1	-0.638601	3.72328	3.66618	0.0555274	0.321246	ENSMUSG00000060244	Aly/REF export factor 2 [Source:MGI Symbol;Acc:MGI:1913144]	protein_coding	Alyref2	MGI Symbol
ENSMUSG00000037936.15	0.53909	4.49102	3.66564	0.0555453	0.321246	ENSMUSG00000037936	scavenger receptor class B, member 1 [Source:MGI Symbol;Acc:MGI:893578]	protein_coding	Scarb1	MGI Symbol
ENSMUSG00000038279.10	0.350261	8.137	3.66342	0.0556194	0.321487	ENSMUSG00000038279	NOP2 nucleolar protein [Source:MGI Symbol;Acc:MGI:107891]	protein_coding	Nop2	MGI Symbol
ENSMUSG00000093803.3	-0.880453	2.01855	3.6598	0.0557404	0.321998	ENSMUSG00000093803	protein phosphatase 2 (formerly 2A), regulatory subunit B'', delta [Source:MGI Symbol;Acc:MGI:1335093]	protein_coding	Ppp2r3d	MGI Symbol
ENSMUSG00000003549.9	0.432724	5.01751	3.65668	0.0558447	0.322412	ENSMUSG00000003549	excision repair cross-complementing rodent repair deficiency, complementation group 1 [Source:MGI Symbol;Acc:MGI:95412]	protein_coding	Ercc1	MGI Symbol
ENSMUSG00000031812.16	-0.302031	7.77804	3.6531	0.0559648	0.322746	ENSMUSG00000031812	microtubule-associated protein 1 light chain 3 beta [Source:MGI Symbol;Acc:MGI:1914693]	protein_coding	Map1lc3b	MGI Symbol
ENSMUSG00000020630.9	0.410028	5.75139	3.65301	0.055968	0.322746	ENSMUSG00000020630	ribonuclease H1 [Source:MGI Symbol;Acc:MGI:1335073]	protein_coding	Rnaseh1	MGI Symbol
ENSMUSG00000071369.11	0.747848	3.04761	3.65058	0.0560496	0.323029	ENSMUSG00000071369	mitogen-activated protein kinase kinase kinase 5 [Source:MGI Symbol;Acc:MGI:1346876]	protein_coding	Map3k5	MGI Symbol
ENSMUSG00000028273.15	-0.550417	4.52767	3.64935	0.0560911	0.323079	ENSMUSG00000028273	PDZ and LIM domain 5 [Source:MGI Symbol;Acc:MGI:1927489]	protein_coding	Pdlim5	MGI Symbol
ENSMUSG00000032485.14	-0.569473	4.65561	3.64634	0.0561924	0.323344	ENSMUSG00000032485	SREBF chaperone [Source:MGI Symbol;Acc:MGI:2135958]	protein_coding	Scap	MGI Symbol
ENSMUSG00000069892.9	0.892339	2.1504	3.64587	0.0562083	0.323344	ENSMUSG00000069892	RIKEN cDNA 9930111J21 gene 2 [Source:MGI Symbol;Acc:MGI:3711310]	protein_coding	9930111J21Rik2	MGI Symbol
ENSMUSG00000038412.8	-0.61693	7.37208	3.64422	0.0562643	0.323344	ENSMUSG00000038412	HIG1 domain family, member 1A [Source:MGI Symbol;Acc:MGI:1930666]	protein_coding	Higd1a	MGI Symbol
ENSMUSG00000020644.9	-0.957825	3.91729	3.6436	0.0562851	0.323344	ENSMUSG00000020644	inhibitor of DNA binding 2 [Source:MGI Symbol;Acc:MGI:96397]	protein_coding	Id2	MGI Symbol
ENSMUSG00000055612.15	0.348395	8.62818	3.64314	0.0563006	0.323344	ENSMUSG00000055612	cell division cycle associated 7 [Source:MGI Symbol;Acc:MGI:1914203]	protein_coding	Cdca7	MGI Symbol
ENSMUSG00000074746.3	-0.549217	4.27314	3.64121	0.0563659	0.323531	ENSMUSG00000074746	PDZ domain containing 8 [Source:MGI Symbol;Acc:MGI:2677270]	protein_coding	Pdzd8	MGI Symbol
ENSMUSG00000053333.15	0.598965	4.07188	3.63803	0.0564738	0.323962	ENSMUSG00000053333	DIS3 like 3'-5' exoribonuclease 2 [Source:MGI Symbol;Acc:MGI:2442555]	protein_coding	Dis3l2	MGI Symbol
ENSMUSG00000021253.7	-2.3165	1.00864	3.63648	0.0565265	0.324076	ENSMUSG00000021253	transforming growth factor, beta 3 [Source:MGI Symbol;Acc:MGI:98727]	protein_coding	Tgfb3	MGI Symbol
ENSMUSG00000037922.13	-0.588143	6.87735	3.63306	0.0566425	0.324509	ENSMUSG00000037922	B cell scaffold protein with ankyrin repeats 1 [Source:MGI Symbol;Acc:MGI:2442120]	protein_coding	Bank1	MGI Symbol
ENSMUSG00000041064.14	-0.621313	3.7073	3.63224	0.0566704	0.324509	ENSMUSG00000041064	PIF1 5'-to-3' DNA helicase [Source:MGI Symbol;Acc:MGI:2143057]	protein_coding	Pif1	MGI Symbol
ENSMUSG00000097125.2	-0.741476	3.50801	3.63136	0.0567004	0.324509	ENSMUSG00000097125	predicted gene, 26885 [Source:MGI Symbol;Acc:MGI:5477379]	antisense	Gm26885	MGI Symbol
ENSMUSG00000008450.8	0.794917	2.34868	3.62918	0.0567747	0.324746	ENSMUSG00000008450	nuclear transport factor 2 [Source:MGI Symbol;Acc:MGI:1915301]	protein_coding	Nutf2	MGI Symbol
ENSMUSG00000021103.12	0.339529	6.88608	3.62607	0.056881	0.325166	ENSMUSG00000021103	menage a trois 1 [Source:MGI Symbol;Acc:MGI:106207]	protein_coding	Mnat1	MGI Symbol
ENSMUSG00000066798.3	0.611729	4.17155	3.62375	0.0569603	0.325315	ENSMUSG00000066798	zinc finger and BTB domain containing 6 [Source:MGI Symbol;Acc:MGI:2442998]	protein_coding	Zbtb6	MGI Symbol
ENSMUSG00000032435.9	-0.762902	3.78118	3.62339	0.0569728	0.325315	ENSMUSG00000032435	dynein cytoplasmic 1 light intermediate chain 1 [Source:MGI Symbol;Acc:MGI:2135610]	protein_coding	Dync1li1	MGI Symbol
ENSMUSG00000021211.4	1.93803	3.00025	3.62116	0.0570491	0.325498	ENSMUSG00000021211	aldo-keto reductase family 1, member C12 [Source:MGI Symbol;Acc:MGI:1351661]	protein_coding	Akr1c12	MGI Symbol
ENSMUSG00000028676.17	-0.317279	6.43203	3.62053	0.0570708	0.325498	ENSMUSG00000028676	serine and arginine-rich splicing factor 10 [Source:MGI Symbol;Acc:MGI:1333805]	protein_coding	Srsf10	MGI Symbol
ENSMUSG00000026525.9	1.11518	1.70673	3.61733	0.0571806	0.325727	ENSMUSG00000026525	opsin 3 [Source:MGI Symbol;Acc:MGI:1338022]	protein_coding	Opn3	MGI Symbol
ENSMUSG00000030268.17	0.428733	8.40243	3.61486	0.0572655	0.325727	ENSMUSG00000030268	branched chain aminotransferase 1, cytosolic [Source:MGI Symbol;Acc:MGI:104861]	protein_coding	Bcat1	MGI Symbol
ENSMUSG00000024370.17	-0.453044	4.45425	3.6148	0.0572675	0.325727	ENSMUSG00000024370	CDC23 cell division cycle 23 [Source:MGI Symbol;Acc:MGI:1098815]	protein_coding	Cdc23	MGI Symbol
ENSMUSG00000023307.14	-0.647314	4.40052	3.61469	0.0572713	0.325727	ENSMUSG00000023307	membrane associated ring-CH-type finger 5 [Source:MGI Symbol;Acc:MGI:1915207]	protein_coding	Marchf5	MGI Symbol
ENSMUSG00000059796.16	-0.331433	6.66682	3.61456	0.0572758	0.325727	ENSMUSG00000059796	eukaryotic translation initiation factor 4A1 [Source:MGI Symbol;Acc:MGI:95303]	protein_coding	Eif4a1	MGI Symbol
ENSMUSG00000001424.14	0.622112	6.26989	3.61172	0.0573739	0.326097	ENSMUSG00000001424	staphylococcal nuclease and tudor domain containing 1 [Source:MGI Symbol;Acc:MGI:1929266]	protein_coding	Snd1	MGI Symbol
ENSMUSG00000021286.8	-0.811707	2.68008	3.60926	0.0574587	0.326206	ENSMUSG00000021286	zinc finger, FYVE domain containing 21 [Source:MGI Symbol;Acc:MGI:1915770]	protein_coding	Zfyve21	MGI Symbol
ENSMUSG00000027341.10	0.522345	3.77156	3.60925	0.057459	0.326206	ENSMUSG00000027341	transmembrane protein 230 [Source:MGI Symbol;Acc:MGI:1917862]	protein_coding	Tmem230	MGI Symbol
ENSMUSG00000058446.14	0.690966	4.87744	3.60408	0.057638	0.326887	ENSMUSG00000058446	zinc and ring finger 2 [Source:MGI Symbol;Acc:MGI:1196246]	protein_coding	Znrf2	MGI Symbol
ENSMUSG00000023971.9	0.383393	5.21258	3.60387	0.0576451	0.326887	ENSMUSG00000023971	ribosomal RNA processing 36 homolog (S. cerevisiae) [Source:MGI Symbol;Acc:MGI:2385053]	protein_coding	Rrp36	MGI Symbol
ENSMUSG00000036810.16	-0.500121	4.56216	3.59764	0.0578616	0.327926	ENSMUSG00000036810	CTD nuclear envelope phosphatase 1 regulatory subunit 1 [Source:MGI Symbol;Acc:MGI:1921981]	protein_coding	Cnep1r1	MGI Symbol
ENSMUSG00000022043.19	-0.98408	4.21653	3.58957	0.0581434	0.329219	ENSMUSG00000022043	tripartite motif-containing 35 [Source:MGI Symbol;Acc:MGI:1914104]	protein_coding	Trim35	MGI Symbol
ENSMUSG00000020747.18	0.903441	3.43348	3.5892	0.0581562	0.329219	ENSMUSG00000020747	transmembrane protein 94 [Source:MGI Symbol;Acc:MGI:1919197]	protein_coding	Tmem94	MGI Symbol
ENSMUSG00000079426.13	0.417633	6.21349	3.58692	0.0582359	0.329481	ENSMUSG00000079426	actin related protein 2/3 complex, subunit 4 [Source:MGI Symbol;Acc:MGI:1915339]	protein_coding	Arpc4	MGI Symbol
ENSMUSG00000096188.1	-0.95437	2.02493	3.58301	0.0583733	0.3299	ENSMUSG00000096188	CKLF-like MARVEL transmembrane domain containing 4 [Source:MGI Symbol;Acc:MGI:2142888]	protein_coding	Cmtm4	MGI Symbol
ENSMUSG00000032382.14	-0.362514	5.8651	3.58291	0.0583767	0.3299	ENSMUSG00000032382	sorting nexin 1 [Source:MGI Symbol;Acc:MGI:1928395]	protein_coding	Snx1	MGI Symbol
ENSMUSG00000098134.1	0.821186	4.03582	3.57866	0.0585264	0.330458	ENSMUSG00000098134	ring finger protein 113A2 [Source:MGI Symbol;Acc:MGI:1913631]	protein_coding	Rnf113a2	MGI Symbol
ENSMUSG00000032252.14	-0.596643	3.67339	3.57685	0.0585903	0.330458	ENSMUSG00000032252	glucuronyl C5-epimerase [Source:MGI Symbol;Acc:MGI:2136405]	protein_coding	Glce	MGI Symbol
ENSMUSG00000050014.8	1.32753	1.77798	3.57651	0.058602	0.330458	ENSMUSG00000050014	apolipoprotein L 10B [Source:MGI Symbol;Acc:MGI:3043522]	protein_coding	Apol10b	MGI Symbol
ENSMUSG00000038023.12	-0.52563	3.82311	3.5758	0.0586273	0.330458	ENSMUSG00000038023	ATPase, H+ transporting, lysosomal V0 subunit A2 [Source:MGI Symbol;Acc:MGI:104855]	protein_coding	Atp6v0a2	MGI Symbol
ENSMUSG00000031505.11	-0.336876	6.77959	3.575	0.0586554	0.330458	ENSMUSG00000031505	NAD(P)HX dehydratase [Source:MGI Symbol;Acc:MGI:1913353]	protein_coding	Naxd	MGI Symbol
ENSMUSG00000032583.7	-0.815181	2.74492	3.57442	0.0586761	0.330458	ENSMUSG00000032583	MON1 homolog A, secretory traffciking associated [Source:MGI Symbol;Acc:MGI:1920075]	protein_coding	Mon1a	MGI Symbol
ENSMUSG00000114115.1	-1.48246	1.35349	3.5688	0.0588747	0.331388	ENSMUSG00000114115	predicted gene, 30239 [Source:MGI Symbol;Acc:MGI:5589398]	lincRNA	Gm30239	MGI Symbol
ENSMUSG00000025147.7	0.357369	6.12786	3.56718	0.0589323	0.331434	ENSMUSG00000025147	MOB kinase activator 2 [Source:MGI Symbol;Acc:MGI:1919891]	protein_coding	Mob2	MGI Symbol
ENSMUSG00000027425.18	0.64675	4.09127	3.56669	0.0589498	0.331434	ENSMUSG00000027425	lysine acetyltransferase 14 [Source:MGI Symbol;Acc:MGI:1917264]	protein_coding	Kat14	MGI Symbol
ENSMUSG00000030047.14	0.487202	5.30742	3.56298	0.0590817	0.331986	ENSMUSG00000030047	Rho GTPase activating protein 25 [Source:MGI Symbol;Acc:MGI:2443687]	protein_coding	Arhgap25	MGI Symbol
ENSMUSG00000001518.12	0.400652	4.96637	3.56197	0.0591174	0.331998	ENSMUSG00000001518	integrin alpha FG-GAP repeat containing 2 [Source:MGI Symbol;Acc:MGI:1915450]	protein_coding	Itfg2	MGI Symbol
ENSMUSG00000048058.17	0.821404	2.90478	3.55946	0.0592071	0.332097	ENSMUSG00000048058	low density lipoprotein receptor class A domain containing 3 [Source:MGI Symbol;Acc:MGI:2138856]	protein_coding	Ldlrad3	MGI Symbol
ENSMUSG00000021772.15	-0.481147	4.31293	3.55904	0.0592219	0.332097	ENSMUSG00000021772	NFKB inhibitor interacting Ras-like protein 1 [Source:MGI Symbol;Acc:MGI:1916971]	protein_coding	Nkiras1	MGI Symbol
ENSMUSG00000038518.15	-0.520672	4.70549	3.55865	0.0592358	0.332097	ENSMUSG00000038518	jumonji, AT rich interactive domain 2 [Source:MGI Symbol;Acc:MGI:104813]	protein_coding	Jarid2	MGI Symbol
ENSMUSG00000027422.15	0.509556	5.60373	3.55299	0.0594382	0.333042	ENSMUSG00000027422	ribosome binding protein 1 [Source:MGI Symbol;Acc:MGI:1932395]	protein_coding	Rrbp1	MGI Symbol
ENSMUSG00000047368.4	-0.655975	4.80324	3.55196	0.0594751	0.33306	ENSMUSG00000047368	abhydrolase domain containing 17B [Source:MGI Symbol;Acc:MGI:1917816]	protein_coding	Abhd17b	MGI Symbol
ENSMUSG00000018809.2	-0.484036	3.90851	3.54897	0.0595823	0.333423	ENSMUSG00000018809	SET and MYND domain containing 4 [Source:MGI Symbol;Acc:MGI:2442796]	protein_coding	Smyd4	MGI Symbol
ENSMUSG00000037190.12	-0.566686	6.25791	3.54828	0.0596073	0.333423	ENSMUSG00000037190	cytochrome b-561 domain containing 2 [Source:MGI Symbol;Acc:MGI:1929280]	protein_coding	Cyb561d2	MGI Symbol
ENSMUSG00000029020.13	0.403797	4.87956	3.54593	0.0596918	0.333527	ENSMUSG00000029020	mitofusin 2 [Source:MGI Symbol;Acc:MGI:2442230]	protein_coding	Mfn2	MGI Symbol
ENSMUSG00000085779.1	0.892965	2.22029	3.54472	0.0597353	0.333527	ENSMUSG00000085779	ataxia, cerebellar, Cayman type, opposite strand [Source:MGI Symbol;Acc:MGI:1916928]	antisense	Atcayos	MGI Symbol
ENSMUSG00000021036.10	-0.429642	4.42483	3.54444	0.0597452	0.333527	ENSMUSG00000021036	serine palmitoyltransferase, long chain base subunit 2 [Source:MGI Symbol;Acc:MGI:108074]	protein_coding	Sptlc2	MGI Symbol
ENSMUSG00000038324.13	0.699825	4.30728	3.54376	0.0597697	0.333527	ENSMUSG00000038324	transient receptor potential cation channel, subfamily C, member 4 associated protein [Source:MGI Symbol;Acc:MGI:1930751]	protein_coding	Trpc4ap	MGI Symbol
ENSMUSG00000038007.14	0.599258	3.13792	3.54307	0.0597945	0.333527	ENSMUSG00000038007	alkaline ceramidase 2 [Source:MGI Symbol;Acc:MGI:1920932]	protein_coding	Acer2	MGI Symbol
ENSMUSG00000058587.9	-0.42165	7.5924	3.53811	0.0599739	0.334186	ENSMUSG00000058587	tropomodulin 3 [Source:MGI Symbol;Acc:MGI:1355315]	protein_coding	Tmod3	MGI Symbol
ENSMUSG00000037029.8	0.781744	2.87745	3.53793	0.0599804	0.334186	ENSMUSG00000037029	zinc finger protein 146 [Source:MGI Symbol;Acc:MGI:1347092]	protein_coding	Zfp146	MGI Symbol
ENSMUSG00000057649.6	-0.343663	6.18364	3.53541	0.0600715	0.334505	ENSMUSG00000057649	bromodomain containing 9 [Source:MGI Symbol;Acc:MGI:2145317]	protein_coding	Brd9	MGI Symbol
ENSMUSG00000036241.3	0.648385	5.13411	3.52822	0.0603325	0.33577	ENSMUSG00000036241	ubiquitin-conjugating enzyme E2R 2 [Source:MGI Symbol;Acc:MGI:1914865]	protein_coding	Ube2r2	MGI Symbol
ENSMUSG00000051864.10	0.636649	3.67818	3.52596	0.0604148	0.336038	ENSMUSG00000051864	TBC1 domain family, member 22a [Source:MGI Symbol;Acc:MGI:1289265]	protein_coding	Tbc1d22a	MGI Symbol
ENSMUSG00000035621.13	0.810255	3.16152	3.52377	0.0604945	0.336117	ENSMUSG00000035621	midnolin [Source:MGI Symbol;Acc:MGI:1890222]	protein_coding	Midn	MGI Symbol
ENSMUSG00000041594.18	0.70681	3.78646	3.52371	0.060497	0.336117	ENSMUSG00000041594	transmembrane and tetratricopeptide repeat containing 4 [Source:MGI Symbol;Acc:MGI:1921050]	protein_coding	Tmtc4	MGI Symbol
ENSMUSG00000038605.11	0.898111	1.8019	3.5224	0.0605448	0.336194	ENSMUSG00000038605	sterile alpha motif domain containing 10 [Source:MGI Symbol;Acc:MGI:2443872]	protein_coding	Samd10	MGI Symbol
ENSMUSG00000005981.11	-0.382779	8.2688	3.51962	0.0606464	0.336569	ENSMUSG00000005981	TNF receptor-associated protein 1 [Source:MGI Symbol;Acc:MGI:1915265]	protein_coding	Trap1	MGI Symbol
ENSMUSG00000055850.12	0.367407	6.6181	3.51719	0.0607353	0.336873	ENSMUSG00000055850	ring finger protein 181 [Source:MGI Symbol;Acc:MGI:1913760]	protein_coding	Rnf181	MGI Symbol
ENSMUSG00000039105.6	0.385701	6.68937	3.51606	0.0607769	0.336889	ENSMUSG00000039105	ATPase, H+ transporting, lysosomal V1 subunit G1 [Source:MGI Symbol;Acc:MGI:1913540]	protein_coding	Atp6v1g1	MGI Symbol
ENSMUSG00000024030.7	-1.01454	1.88659	3.51505	0.0608137	0.336889	ENSMUSG00000024030	ATP binding cassette subfamily G member 1 [Source:MGI Symbol;Acc:MGI:107704]	protein_coding	Abcg1	MGI Symbol
ENSMUSG00000030431.8	0.956121	1.95783	3.51433	0.0608404	0.336889	ENSMUSG00000030431	transmembrane protein 238 [Source:MGI Symbol;Acc:MGI:1922935]	protein_coding	Tmem238	MGI Symbol
ENSMUSG00000038722.17	-0.41046	6.46445	3.5121	0.0609222	0.337153	ENSMUSG00000038722	BUD31 homolog [Source:MGI Symbol;Acc:MGI:2141291]	protein_coding	Bud31	MGI Symbol
ENSMUSG00000028690.4	0.525342	5.30423	3.5099	0.061003	0.337215	ENSMUSG00000028690	methylmalonic aciduria cblC type, with homocystinuria [Source:MGI Symbol;Acc:MGI:1914346]	protein_coding	Mmachc	MGI Symbol
ENSMUSG00000099693.1	1.11818	1.68326	3.50964	0.0610128	0.337215	ENSMUSG00000099693	predicted gene 29284 [Source:MGI Symbol;Acc:MGI:5579990]	unprocessed_pseudogene	Gm29284	MGI Symbol
ENSMUSG00000028292.14	0.374789	6.73015	3.50815	0.0610678	0.337215	ENSMUSG00000028292	arginyl-tRNA synthetase 2, mitochondrial [Source:MGI Symbol;Acc:MGI:1923596]	protein_coding	Rars2	MGI Symbol
ENSMUSG00000032737.13	0.715928	3.10144	3.50809	0.0610699	0.337215	ENSMUSG00000032737	inositol polyphosphate phosphatase-like 1 [Source:MGI Symbol;Acc:MGI:1333787]	protein_coding	Inppl1	MGI Symbol
ENSMUSG00000055471.7	-0.566125	2.54898	3.5056	0.0611615	0.337469	ENSMUSG00000055471	anaplastic lymphoma kinase [Source:MGI Symbol;Acc:MGI:103305]	protein_coding	Alk	MGI Symbol
ENSMUSG00000056076.13	0.524125	7.97583	3.50418	0.061214	0.337469	ENSMUSG00000056076	eukaryotic translation initiation factor 3, subunit B [Source:MGI Symbol;Acc:MGI:106478]	protein_coding	Eif3b	MGI Symbol
ENSMUSG00000026544.6	-1.20008	1.70937	3.50407	0.0612183	0.337469	ENSMUSG00000026544	dual specificity phosphatase 23 [Source:MGI Symbol;Acc:MGI:1915690]	protein_coding	Dusp23	MGI Symbol
ENSMUSG00000015950.13	1.09378	2.36714	3.49815	0.0614374	0.338488	ENSMUSG00000015950	neutrophil cytosolic factor 1 [Source:MGI Symbol;Acc:MGI:97283]	protein_coding	Ncf1	MGI Symbol
ENSMUSG00000034121.12	0.900675	2.14599	3.49554	0.0615345	0.338541	ENSMUSG00000034121	Meckel syndrome, type 1 [Source:MGI Symbol;Acc:MGI:3584243]	protein_coding	Mks1	MGI Symbol
ENSMUSG00000025433.7	-1.50997	3.89279	3.49444	0.0615753	0.338541	ENSMUSG00000025433	cysteine-rich secretory protein 3 [Source:MGI Symbol;Acc:MGI:102552]	protein_coding	Crisp3	MGI Symbol
ENSMUSG00000029499.11	-0.845694	1.67508	3.49417	0.0615854	0.338541	ENSMUSG00000029499	peroxisomal membrane protein 2 [Source:MGI Symbol;Acc:MGI:107487]	protein_coding	Pxmp2	MGI Symbol
ENSMUSG00000100164.1	0.594739	3.7798	3.49357	0.0616076	0.338541	ENSMUSG00000100164	RIKEN cDNA 2610306M01 gene [Source:MGI Symbol;Acc:MGI:1914420]	bidirectional_promoter_lncRNA	2610306M01Rik	MGI Symbol
ENSMUSG00000111131.1	1.08131	1.72965	3.49328	0.0616183	0.338541	ENSMUSG00000111131	RIKEN cDNA 9930024M15 gene [Source:MGI Symbol;Acc:MGI:3026920]	TEC	9930024M15Rik	MGI Symbol
ENSMUSG00000027589.14	0.436706	5.21061	3.48948	0.06176	0.339131	ENSMUSG00000027589	protein-L-isoaspartate (D-aspartate) O-methyltransferase domain containing 2 [Source:MGI Symbol;Acc:MGI:1923927]	protein_coding	Pcmtd2	MGI Symbol
ENSMUSG00000031969.16	0.403012	5.29794	3.48833	0.0618031	0.339179	ENSMUSG00000031969	acyl-Coenzyme A dehydrogenase family, member 8 [Source:MGI Symbol;Acc:MGI:1914198]	protein_coding	Acad8	MGI Symbol
ENSMUSG00000061288.13	0.392285	5.67828	3.48408	0.0619617	0.339851	ENSMUSG00000061288	TAO kinase 3 [Source:MGI Symbol;Acc:MGI:3041177]	protein_coding	Taok3	MGI Symbol
ENSMUSG00000006740.14	-0.355541	5.95877	3.48321	0.0619943	0.339851	ENSMUSG00000006740	kinesin family member 5B [Source:MGI Symbol;Acc:MGI:1098268]	protein_coding	Kif5b	MGI Symbol
ENSMUSG00000016526.8	0.663993	3.30388	3.47983	0.0621212	0.340358	ENSMUSG00000016526	dual-specificity tyrosine-(Y)-phosphorylation regulated kinase 3 [Source:MGI Symbol;Acc:MGI:1330300]	protein_coding	Dyrk3	MGI Symbol
ENSMUSG00000031703.8	0.607288	3.78543	3.47207	0.062413	0.341507	ENSMUSG00000031703	integrin alpha FG-GAP repeat containing 1 [Source:MGI Symbol;Acc:MGI:106419]	protein_coding	Itfg1	MGI Symbol
ENSMUSG00000073838.10	-0.51316	6.87468	3.47144	0.0624371	0.341507	ENSMUSG00000073838	Tu translation elongation factor, mitochondrial [Source:MGI Symbol;Acc:MGI:1923686]	protein_coding	Tufm	MGI Symbol
ENSMUSG00000057551.10	-0.418903	5.64781	3.47105	0.0624518	0.341507	ENSMUSG00000057551	zinc finger protein 317 [Source:MGI Symbol;Acc:MGI:107775]	protein_coding	Zfp317	MGI Symbol
ENSMUSG00000024847.15	-0.412338	6.14525	3.47059	0.0624691	0.341507	ENSMUSG00000024847	aryl-hydrocarbon receptor-interacting protein [Source:MGI Symbol;Acc:MGI:109622]	protein_coding	Aip	MGI Symbol
ENSMUSG00000032299.10	-0.457631	8.52868	3.46142	0.0628164	0.343216	ENSMUSG00000032299	COMM domain containing 4 [Source:MGI Symbol;Acc:MGI:1913449]	protein_coding	Commd4	MGI Symbol
ENSMUSG00000086606.1	0.483312	3.87267	3.45747	0.0629665	0.343846	ENSMUSG00000086606	predicted gene 13205 [Source:MGI Symbol;Acc:MGI:3700976]	antisense	Gm13205	MGI Symbol
ENSMUSG00000032586.9	-0.396673	6.58714	3.45622	0.0630142	0.343916	ENSMUSG00000032586	TRAF-interacting protein [Source:MGI Symbol;Acc:MGI:1096377]	protein_coding	Traip	MGI Symbol
ENSMUSG00000052821.3	-0.741446	7.10378	3.45315	0.0631312	0.344364	ENSMUSG00000052821	cysteinyl leukotriene receptor 1 [Source:MGI Symbol;Acc:MGI:1926218]	protein_coding	Cysltr1	MGI Symbol
ENSMUSG00000021598.9	0.345445	7.47268	3.45117	0.0632071	0.344588	ENSMUSG00000021598	mediator complex subunit 10 [Source:MGI Symbol;Acc:MGI:106331]	protein_coding	Med10	MGI Symbol
ENSMUSG00000031232.17	0.327993	6.51422	3.44938	0.0632756	0.344772	ENSMUSG00000031232	magnesium transporter 1 [Source:MGI Symbol;Acc:MGI:1914325]	protein_coding	Magt1	MGI Symbol
ENSMUSG00000033792.12	-0.731498	2.52261	3.44806	0.0633261	0.344857	ENSMUSG00000033792	ATPase, Cu++ transporting, alpha polypeptide [Source:MGI Symbol;Acc:MGI:99400]	protein_coding	Atp7a	MGI Symbol
ENSMUSG00000031521.5	0.430256	5.47356	3.44664	0.0633804	0.34489	ENSMUSG00000031521	aspartylglucosaminidase [Source:MGI Symbol;Acc:MGI:104873]	protein_coding	Aga	MGI Symbol
ENSMUSG00000074203.4	0.852107	2.73536	3.44446	0.063464	0.34489	ENSMUSG00000074203	RIKEN cDNA G430095P16 gene [Source:MGI Symbol;Acc:MGI:3588227]	protein_coding	G430095P16Rik	MGI Symbol
ENSMUSG00000022108.8	-0.436822	6.28815	3.4443	0.0634703	0.34489	ENSMUSG00000022108	integral membrane protein 2B [Source:MGI Symbol;Acc:MGI:1309517]	protein_coding	Itm2b	MGI Symbol
ENSMUSG00000032086.12	-0.834441	1.83329	3.44426	0.0634717	0.34489	ENSMUSG00000032086	beta-site APP cleaving enzyme 1 [Source:MGI Symbol;Acc:MGI:1346542]	protein_coding	Bace1	MGI Symbol
ENSMUSG00000041135.15	0.779748	3.28258	3.44291	0.0635238	0.344983	ENSMUSG00000041135	receptor (TNFRSF)-interacting serine-threonine kinase 2 [Source:MGI Symbol;Acc:MGI:1891456]	protein_coding	Ripk2	MGI Symbol
ENSMUSG00000038957.13	-0.373418	5.19142	3.44133	0.0635846	0.345123	ENSMUSG00000038957	enhancer of mRNA decapping 3 [Source:MGI Symbol;Acc:MGI:2142951]	protein_coding	Edc3	MGI Symbol
ENSMUSG00000098332.2	-0.422089	7.2051	3.43851	0.0636931	0.345407	ENSMUSG00000098332	Pigb opposite strand 1 [Source:MGI Symbol;Acc:MGI:1913614]	protein_coding	Pigbos1	MGI Symbol
ENSMUSG00000003970.9	-0.299866	13.0372	3.43816	0.0637067	0.345407	ENSMUSG00000003970	ribosomal protein L8 [Source:MGI Symbol;Acc:MGI:1350927]	protein_coding	Rpl8	MGI Symbol
ENSMUSG00000068566.12	-0.964326	5.11563	3.43535	0.0638151	0.345805	ENSMUSG00000068566	myeloid-associated differentiation marker [Source:MGI Symbol;Acc:MGI:1355332]	protein_coding	Myadm	MGI Symbol
ENSMUSG00000042613.9	0.687953	3.99391	3.43283	0.0639124	0.346117	ENSMUSG00000042613	pre B cell leukemia transcription factor interacting protein 1 [Source:MGI Symbol;Acc:MGI:2441670]	protein_coding	Pbxip1	MGI Symbol
ENSMUSG00000032553.14	-0.36973	7.20591	3.43153	0.0639628	0.346117	ENSMUSG00000032553	signal recognition particle receptor, B subunit [Source:MGI Symbol;Acc:MGI:102964]	protein_coding	Srprb	MGI Symbol
ENSMUSG00000039982.8	1.30693	2.10401	3.43094	0.0639858	0.346117	ENSMUSG00000039982	deltex 4, E3 ubiquitin ligase [Source:MGI Symbol;Acc:MGI:2672905]	protein_coding	Dtx4	MGI Symbol
ENSMUSG00000071659.4	-0.69583	4.75439	3.42965	0.0640355	0.346117	ENSMUSG00000071659	heterogeneous nuclear ribonucleoprotein U-like 2 [Source:MGI Symbol;Acc:MGI:1915943]	protein_coding	Hnrnpul2	MGI Symbol
ENSMUSG00000029922.15	-0.56047	5.72795	3.42765	0.0641133	0.346117	ENSMUSG00000029922	makorin, ring finger protein, 1 [Source:MGI Symbol;Acc:MGI:1859353]	protein_coding	Mkrn1	MGI Symbol
ENSMUSG00000068267.5	0.959898	2.17338	3.4276	0.064115	0.346117	ENSMUSG00000068267	centromere protein B [Source:MGI Symbol;Acc:MGI:88376]	protein_coding	Cenpb	MGI Symbol
ENSMUSG00000097378.8	-0.970608	1.48682	3.42726	0.0641286	0.346117	ENSMUSG00000097378	RIKEN cDNA B230208H11 gene [Source:MGI Symbol;Acc:MGI:2443719]	lincRNA	B230208H11Rik	MGI Symbol
ENSMUSG00000024622.8	-1.00955	1.77028	3.42663	0.0641528	0.346117	ENSMUSG00000024622	HMG box domain containing 3 [Source:MGI Symbol;Acc:MGI:2441817]	protein_coding	Hmgxb3	MGI Symbol
ENSMUSG00000025867.8	-0.849549	3.97412	3.42548	0.0641977	0.34617	ENSMUSG00000025867	complexin 2 [Source:MGI Symbol;Acc:MGI:104726]	protein_coding	Cplx2	MGI Symbol
ENSMUSG00000000982.5	2.00602	1.31988	3.42434	0.0642418	0.346219	ENSMUSG00000000982	chemokine (C-C motif) ligand 3 [Source:MGI Symbol;Acc:MGI:98260]	protein_coding	Ccl3	MGI Symbol
ENSMUSG00000036503.13	-0.478729	6.51849	3.42158	0.0643496	0.346358	ENSMUSG00000036503	ring finger protein 13 [Source:MGI Symbol;Acc:MGI:1346341]	protein_coding	Rnf13	MGI Symbol
ENSMUSG00000034620.17	-0.574714	4.23858	3.42084	0.0643782	0.346358	ENSMUSG00000034620	ribitol xylosyltransferase 1 [Source:MGI Symbol;Acc:MGI:2384919]	protein_coding	Rxylt1	MGI Symbol
ENSMUSG00000036061.10	-0.712157	2.58311	3.42013	0.0644059	0.346358	ENSMUSG00000036061	single-strand selective monofunctional uracil DNA glycosylase [Source:MGI Symbol;Acc:MGI:1918976]	protein_coding	Smug1	MGI Symbol
ENSMUSG00000028689.14	-0.402889	5.84209	3.42009	0.0644077	0.346358	ENSMUSG00000028689	coiled-coil domain containing 163 [Source:MGI Symbol;Acc:MGI:1915644]	protein_coding	Ccdc163	MGI Symbol
ENSMUSG00000021241.7	0.3749	7.05519	3.41764	0.0645031	0.346682	ENSMUSG00000021241	iron-sulfur cluster assembly 2 [Source:MGI Symbol;Acc:MGI:1921566]	protein_coding	Isca2	MGI Symbol
ENSMUSG00000034269.12	0.728292	4.68286	3.41592	0.0645704	0.346728	ENSMUSG00000034269	SET domain containing 5 [Source:MGI Symbol;Acc:MGI:1920145]	protein_coding	Setd5	MGI Symbol
ENSMUSG00000022403.15	0.303477	9.0212	3.41563	0.0645818	0.346728	ENSMUSG00000022403	suppression of tumorigenicity 13 [Source:MGI Symbol;Acc:MGI:1917606]	protein_coding	St13	MGI Symbol
ENSMUSG00000028698.13	-0.910261	2.42313	3.4127	0.0646964	0.346926	ENSMUSG00000028698	phosphoinositide-3-kinase regulatory subunit 3 [Source:MGI Symbol;Acc:MGI:109277]	protein_coding	Pik3r3	MGI Symbol
ENSMUSG00000038696.14	-0.404673	4.45417	3.41215	0.064718	0.346926	ENSMUSG00000038696	mitogen-activated protein kinase associated protein 1 [Source:MGI Symbol;Acc:MGI:2444554]	protein_coding	Mapkap1	MGI Symbol
ENSMUSG00000031984.8	0.329531	7.37638	3.412	0.064724	0.346926	ENSMUSG00000031984	RIKEN cDNA 2810004N23 gene [Source:MGI Symbol;Acc:MGI:1913773]	protein_coding	2810004N23Rik	MGI Symbol
ENSMUSG00000024232.2	0.753081	3.25858	3.40926	0.0648315	0.347314	ENSMUSG00000024232	BMP and activin membrane-bound inhibitor [Source:MGI Symbol;Acc:MGI:1915260]	protein_coding	Bambi	MGI Symbol
ENSMUSG00000030452.16	-0.574393	3.36643	3.40473	0.0650097	0.34808	ENSMUSG00000030452	non imprinted in Prader-Willi/Angelman syndrome 2 homolog (human) [Source:MGI Symbol;Acc:MGI:1913918]	protein_coding	Nipa2	MGI Symbol
ENSMUSG00000060098.11	0.309665	8.07729	3.40263	0.0650926	0.348335	ENSMUSG00000060098	protein arginine N-methyltransferase 7 [Source:MGI Symbol;Acc:MGI:2384879]	protein_coding	Prmt7	MGI Symbol
ENSMUSG00000057363.12	-0.393774	4.49418	3.40125	0.0651471	0.348438	ENSMUSG00000057363	UDP-glucuronate decarboxylase 1 [Source:MGI Symbol;Acc:MGI:1915133]	protein_coding	Uxs1	MGI Symbol
ENSMUSG00000007833.15	-0.616206	4.33469	3.39842	0.0652587	0.348729	ENSMUSG00000007833	aldehyde dehydrogenase 16 family, member A1 [Source:MGI Symbol;Acc:MGI:1916998]	protein_coding	Aldh16a1	MGI Symbol
ENSMUSG00000021947.11	0.504831	4.53709	3.39781	0.0652829	0.348729	ENSMUSG00000021947	crystallin, lambda 1 [Source:MGI Symbol;Acc:MGI:1915881]	protein_coding	Cryl1	MGI Symbol
ENSMUSG00000021775.11	0.707584	3.65968	3.39658	0.0653317	0.348729	ENSMUSG00000021775	nuclear receptor subfamily 1, group D, member 2 [Source:MGI Symbol;Acc:MGI:2449205]	protein_coding	Nr1d2	MGI Symbol
ENSMUSG00000025899.14	-0.384266	5.80332	3.39631	0.0653426	0.348729	ENSMUSG00000025899	alkB homolog 8, tRNA methyltransferase [Source:MGI Symbol;Acc:MGI:1914917]	protein_coding	Alkbh8	MGI Symbol
ENSMUSG00000034926.3	-0.659756	2.98488	3.39445	0.0654161	0.348933	ENSMUSG00000034926	24-dehydrocholesterol reductase [Source:MGI Symbol;Acc:MGI:1922004]	protein_coding	Dhcr24	MGI Symbol
ENSMUSG00000033701.13	0.731023	4.53082	3.389	0.0656326	0.349824	ENSMUSG00000033701	acyl-Coenzyme A binding domain containing 6 [Source:MGI Symbol;Acc:MGI:1919732]	protein_coding	Acbd6	MGI Symbol
ENSMUSG00000063663.11	0.964841	3.73851	3.38847	0.065654	0.349824	ENSMUSG00000063663	bromodomain and WD repeat domain containing 3 [Source:MGI Symbol;Acc:MGI:3029414]	protein_coding	Brwd3	MGI Symbol
ENSMUSG00000029147.11	0.418778	6.37611	3.38719	0.0657047	0.349906	ENSMUSG00000029147	protein phosphatase 1G (formerly 2C), magnesium-dependent, gamma isoform [Source:MGI Symbol;Acc:MGI:106065]	protein_coding	Ppm1g	MGI Symbol
ENSMUSG00000074890.4	0.641449	2.93178	3.38311	0.0658678	0.350586	ENSMUSG00000074890	leucine carboxyl methyltransferase 2 [Source:MGI Symbol;Acc:MGI:1353659]	protein_coding	Lcmt2	MGI Symbol
ENSMUSG00000028896.13	0.364459	5.6676	3.37916	0.0660256	0.350822	ENSMUSG00000028896	regulator of chromosome condensation 1 [Source:MGI Symbol;Acc:MGI:1913989]	protein_coding	Rcc1	MGI Symbol
ENSMUSG00000033096.7	-0.703911	3.56747	3.37875	0.0660423	0.350822	ENSMUSG00000033096	adipocyte plasma membrane associated protein [Source:MGI Symbol;Acc:MGI:1919131]	protein_coding	Apmap	MGI Symbol
ENSMUSG00000026608.13	-0.798585	4.21945	3.37854	0.0660507	0.350822	ENSMUSG00000026608	potassium channel tetramerisation domain containing 3 [Source:MGI Symbol;Acc:MGI:2444629]	protein_coding	Kctd3	MGI Symbol
ENSMUSG00000035268.14	-0.391125	6.38824	3.37845	0.0660542	0.350822	ENSMUSG00000035268	protein kinase inhibitor, gamma [Source:MGI Symbol;Acc:MGI:1343086]	protein_coding	Pkig	MGI Symbol
ENSMUSG00000033417.16	-0.593064	4.35653	3.37495	0.0661947	0.351379	ENSMUSG00000033417	CDK2 associated, cullin domain 1 [Source:MGI Symbol;Acc:MGI:1926082]	protein_coding	Cacul1	MGI Symbol
ENSMUSG00000003444.8	0.455391	3.98654	3.37306	0.0662707	0.35138	ENSMUSG00000003444	mediator complex subunit 29 [Source:MGI Symbol;Acc:MGI:1914474]	protein_coding	Med29	MGI Symbol
ENSMUSG00000020841.5	-1.65869	1.00991	3.37285	0.0662788	0.35138	ENSMUSG00000020841	carboxypeptidase D [Source:MGI Symbol;Acc:MGI:107265]	protein_coding	Cpd	MGI Symbol
ENSMUSG00000024498.16	-0.372299	7.02734	3.3713	0.0663414	0.35138	ENSMUSG00000024498	transcription elongation regulator 1 (CA150) [Source:MGI Symbol;Acc:MGI:1926421]	protein_coding	Tcerg1	MGI Symbol
ENSMUSG00000064037.13	0.351995	7.60734	3.3696	0.06641	0.35138	ENSMUSG00000064037	GPN-loop GTPase 1 [Source:MGI Symbol;Acc:MGI:1921504]	protein_coding	Gpn1	MGI Symbol
ENSMUSG00000038967.13	-2.0949	0.80886	3.36942	0.0664173	0.35138	ENSMUSG00000038967	pyruvate dehydrogenase kinase, isoenzyme 2 [Source:MGI Symbol;Acc:MGI:1343087]	protein_coding	Pdk2	MGI Symbol
ENSMUSG00000014077.13	-0.394781	5.7814	3.36937	0.066419	0.35138	ENSMUSG00000014077	calcineurin-like EF hand protein 1 [Source:MGI Symbol;Acc:MGI:1927185]	protein_coding	Chp1	MGI Symbol
ENSMUSG00000056019.12	-1.10707	1.84534	3.36804	0.0664729	0.35138	ENSMUSG00000056019	zinc finger protein 709 [Source:MGI Symbol;Acc:MGI:2384299]	protein_coding	Zfp709	MGI Symbol
ENSMUSG00000002083.13	0.994795	1.95891	3.36788	0.0664791	0.35138	ENSMUSG00000002083	BCL2 binding component 3 [Source:MGI Symbol;Acc:MGI:2181667]	protein_coding	Bbc3	MGI Symbol
ENSMUSG00000042292.18	0.695895	2.92556	3.36624	0.0665457	0.351424	ENSMUSG00000042292	myocardin related transcription factor A [Source:MGI Symbol;Acc:MGI:2384495]	protein_coding	Mrtfa	MGI Symbol
ENSMUSG00000094483.2	-0.627915	5.93259	3.36555	0.0665733	0.351424	ENSMUSG00000094483	purine rich element binding protein B [Source:MGI Symbol;Acc:MGI:1338779]	protein_coding	Purb	MGI Symbol
ENSMUSG00000026134.11	-0.508037	6.7018	3.36486	0.0666011	0.351424	ENSMUSG00000026134	DNA primase, p58 subunit [Source:MGI Symbol;Acc:MGI:97758]	protein_coding	Prim2	MGI Symbol
ENSMUSG00000017493.12	-1.33867	1.64926	3.36416	0.0666297	0.351424	ENSMUSG00000017493	insulin-like growth factor binding protein 4 [Source:MGI Symbol;Acc:MGI:96439]	protein_coding	Igfbp4	MGI Symbol
ENSMUSG00000036940.15	0.619615	5.49458	3.35864	0.0668532	0.352072	ENSMUSG00000036940	lysine (K)-specific demethylase 1A [Source:MGI Symbol;Acc:MGI:1196256]	protein_coding	Kdm1a	MGI Symbol
ENSMUSG00000032403.8	-0.49539	3.97653	3.35851	0.0668586	0.352072	ENSMUSG00000032403	RIKEN cDNA 2300009A05 gene [Source:MGI Symbol;Acc:MGI:1916728]	protein_coding	2300009A05Rik	MGI Symbol
ENSMUSG00000025130.11	0.430945	7.27972	3.35706	0.0669175	0.352072	ENSMUSG00000025130	prolyl 4-hydroxylase, beta polypeptide [Source:MGI Symbol;Acc:MGI:97464]	protein_coding	P4hb	MGI Symbol
ENSMUSG00000011257.19	-0.349728	6.04464	3.35593	0.0669636	0.352072	ENSMUSG00000011257	poly(A) binding protein, cytoplasmic 4 [Source:MGI Symbol;Acc:MGI:2385206]	protein_coding	Pabpc4	MGI Symbol
ENSMUSG00000040842.17	0.31969	6.04419	3.35483	0.0670083	0.352072	ENSMUSG00000040842	SUZ RNA binding domain containing 1 [Source:MGI Symbol;Acc:MGI:1098672]	protein_coding	Szrd1	MGI Symbol
ENSMUSG00000024109.18	-0.540656	4.56752	3.35478	0.0670103	0.352072	ENSMUSG00000024109	neurexin I [Source:MGI Symbol;Acc:MGI:1096391]	protein_coding	Nrxn1	MGI Symbol
ENSMUSG00000024527.10	-0.487229	5.59975	3.35423	0.0670327	0.352072	ENSMUSG00000024527	AFG3-like AAA ATPase 2 [Source:MGI Symbol;Acc:MGI:1916847]	protein_coding	Afg3l2	MGI Symbol
ENSMUSG00000107304.1	-0.558576	4.56116	3.35411	0.0670376	0.352072	ENSMUSG00000107304	predicted gene 43775 [Source:MGI Symbol;Acc:MGI:5663912]	TEC	Gm43775	MGI Symbol
ENSMUSG00000090266.10	0.493563	4.90334	3.3523	0.0671111	0.352155	ENSMUSG00000090266	methyltransferase like 23 [Source:MGI Symbol;Acc:MGI:1921569]	protein_coding	Mettl23	MGI Symbol
ENSMUSG00000001962.8	0.395048	5.32858	3.35197	0.0671246	0.352155	ENSMUSG00000001962	family with sequence similarity 50, member A [Source:MGI Symbol;Acc:MGI:1351626]	protein_coding	Fam50a	MGI Symbol
ENSMUSG00000037904.14	-0.82751	2.98601	3.35075	0.0671743	0.352228	ENSMUSG00000037904	ankyrin repeat domain 9 [Source:MGI Symbol;Acc:MGI:1921501]	protein_coding	Ankrd9	MGI Symbol
ENSMUSG00000031148.14	-0.419438	6.21849	3.34767	0.0673002	0.352571	ENSMUSG00000031148	G patch domain and KOW motifs [Source:MGI Symbol;Acc:MGI:1859610]	protein_coding	Gpkow	MGI Symbol
ENSMUSG00000035049.4	-0.522414	4.54737	3.347	0.0673276	0.352571	ENSMUSG00000035049	ribosomal RNA processing 12 homolog (S. cerevisiae) [Source:MGI Symbol;Acc:MGI:2147437]	protein_coding	Rrp12	MGI Symbol
ENSMUSG00000096988.1	-0.662742	4.17374	3.34653	0.0673467	0.352571	ENSMUSG00000096988	RIKEN cDNA A930029G22 gene [Source:MGI Symbol;Acc:MGI:3605039]	lincRNA	A930029G22Rik	MGI Symbol
ENSMUSG00000052139.18	0.35412	7.88471	3.34447	0.0674311	0.352655	ENSMUSG00000052139	BRISC and BRCA1 A complex member 2 [Source:MGI Symbol;Acc:MGI:1333875]	protein_coding	Babam2	MGI Symbol
ENSMUSG00000021028.8	0.422381	5.41891	3.3444	0.0674341	0.352655	ENSMUSG00000021028	MAP3K12 binding inhibitory protein 1 [Source:MGI Symbol;Acc:MGI:1918320]	protein_coding	Mbip	MGI Symbol
ENSMUSG00000038535.17	-0.478532	5.11357	3.33874	0.0676662	0.353682	ENSMUSG00000038535	zinc finger protein 280D [Source:MGI Symbol;Acc:MGI:2384583]	protein_coding	Zfp280d	MGI Symbol
ENSMUSG00000032547.12	-0.771952	4.96225	3.3368	0.0677462	0.353913	ENSMUSG00000032547	receptor-like tyrosine kinase [Source:MGI Symbol;Acc:MGI:101766]	protein_coding	Ryk	MGI Symbol
ENSMUSG00000016427.7	-0.415582	9.7591	3.33218	0.0679368	0.354721	ENSMUSG00000016427	NADH:ubiquinone oxidoreductase subunit A1 [Source:MGI Symbol;Acc:MGI:1929511]	protein_coding	Ndufa1	MGI Symbol
ENSMUSG00000035704.17	0.397268	7.10118	3.33034	0.0680127	0.354761	ENSMUSG00000035704	asparagine-linked glycosylation 8 (alpha-1,3-glucosyltransferase) [Source:MGI Symbol;Acc:MGI:2141959]	protein_coding	Alg8	MGI Symbol
ENSMUSG00000011837.4	0.560746	3.08135	3.33026	0.0680163	0.354761	ENSMUSG00000011837	small nuclear RNA activating complex, polypeptide 2 [Source:MGI Symbol;Acc:MGI:1914861]	protein_coding	Snapc2	MGI Symbol
ENSMUSG00000023923.10	0.548654	3.9019	3.32637	0.0681771	0.355413	ENSMUSG00000023923	TBC1 domain family, member 5 [Source:MGI Symbol;Acc:MGI:1919488]	protein_coding	Tbc1d5	MGI Symbol
ENSMUSG00000026773.19	0.410362	4.87298	3.3233	0.0683044	0.355813	ENSMUSG00000026773	6-phosphofructo-2-kinase/fructose-2,6-biphosphatase 3 [Source:MGI Symbol;Acc:MGI:2181202]	protein_coding	Pfkfb3	MGI Symbol
ENSMUSG00000075033.4	0.580924	3.49101	3.32279	0.0683259	0.355813	ENSMUSG00000075033	neurexophilin and PC-esterase domain family, member 3 [Source:MGI Symbol;Acc:MGI:2686598]	protein_coding	Nxpe3	MGI Symbol
ENSMUSG00000017715.11	0.753331	3.76283	3.3214	0.0683835	0.355925	ENSMUSG00000017715	phosphatidylglycerophosphate synthase 1 [Source:MGI Symbol;Acc:MGI:1921701]	protein_coding	Pgs1	MGI Symbol
ENSMUSG00000042492.12	0.783662	2.93619	3.32017	0.0684348	0.356005	ENSMUSG00000042492	TBC1 domain family, member 10b [Source:MGI Symbol;Acc:MGI:1915699]	protein_coding	Tbc1d10b	MGI Symbol
ENSMUSG00000061518.11	-0.357483	6.53405	3.31748	0.0685468	0.3564	ENSMUSG00000061518	cytochrome c oxidase subunit 5B [Source:MGI Symbol;Acc:MGI:88475]	protein_coding	Cox5b	MGI Symbol
ENSMUSG00000029012.11	0.416751	6.73735	3.31536	0.0686351	0.35653	ENSMUSG00000029012	origin recognition complex, subunit 5 [Source:MGI Symbol;Acc:MGI:1347044]	protein_coding	Orc5	MGI Symbol
ENSMUSG00000026313.16	0.601481	3.77733	3.31383	0.0686992	0.35653	ENSMUSG00000026313	histone deacetylase 4 [Source:MGI Symbol;Acc:MGI:3036234]	protein_coding	Hdac4	MGI Symbol
ENSMUSG00000057134.6	0.439113	4.08037	3.31383	0.0686993	0.35653	ENSMUSG00000057134	2-aminoethanethiol (cysteamine) dioxygenase [Source:MGI Symbol;Acc:MGI:2685083]	protein_coding	Ado	MGI Symbol
ENSMUSG00000063856.7	-0.425251	9.58732	3.31343	0.0687161	0.35653	ENSMUSG00000063856	glutathione peroxidase 1 [Source:MGI Symbol;Acc:MGI:104887]	protein_coding	Gpx1	MGI Symbol
ENSMUSG00000025373.14	0.446004	3.83748	3.31178	0.0687848	0.356576	ENSMUSG00000025373	ring finger protein 41 [Source:MGI Symbol;Acc:MGI:1914838]	protein_coding	Rnf41	MGI Symbol
ENSMUSG00000018965.11	0.401391	4.58489	3.31042	0.068842	0.356576	ENSMUSG00000018965	tyrosine 3-monooxygenase/tryptophan 5-monooxygenase activation protein, eta polypeptide [Source:MGI Symbol;Acc:MGI:109194]	protein_coding	Ywhah	MGI Symbol
ENSMUSG00000022554.7	0.516866	4.81391	3.30982	0.0688668	0.356576	ENSMUSG00000022554	HGH1 homolog [Source:MGI Symbol;Acc:MGI:1930628]	protein_coding	Hgh1	MGI Symbol
ENSMUSG00000024259.9	0.510808	4.70151	3.30977	0.0688691	0.356576	ENSMUSG00000024259	solute carrier family 25, member 46 [Source:MGI Symbol;Acc:MGI:1914703]	protein_coding	Slc25a46	MGI Symbol
ENSMUSG00000030469.10	0.622946	3.36813	3.30782	0.0689509	0.356812	ENSMUSG00000030469	zinc finger protein 719 [Source:MGI Symbol;Acc:MGI:2444708]	protein_coding	Zfp719	MGI Symbol
ENSMUSG00000024687.11	-0.514372	4.35913	3.30281	0.0691613	0.357547	ENSMUSG00000024687	oxysterol binding protein [Source:MGI Symbol;Acc:MGI:97447]	protein_coding	Osbp	MGI Symbol
ENSMUSG00000032127.9	-0.427449	5.89717	3.30189	0.0692	0.357547	ENSMUSG00000032127	VPS11, CORVET/HOPS core subunit [Source:MGI Symbol;Acc:MGI:1918982]	protein_coding	Vps11	MGI Symbol
ENSMUSG00000023991.16	1.03975	1.30643	3.3013	0.0692253	0.357547	ENSMUSG00000023991	forkhead box P4 [Source:MGI Symbol;Acc:MGI:1921373]	protein_coding	Foxp4	MGI Symbol
ENSMUSG00000030245.10	0.398138	5.24554	3.301	0.0692376	0.357547	ENSMUSG00000030245	golgi transport 1B [Source:MGI Symbol;Acc:MGI:1914214]	protein_coding	Golt1b	MGI Symbol
ENSMUSG00000031993.7	0.922531	2.43599	3.29964	0.069295	0.357656	ENSMUSG00000031993	sorting nexin 19 [Source:MGI Symbol;Acc:MGI:1921581]	protein_coding	Snx19	MGI Symbol
ENSMUSG00000029328.15	-0.29455	7.1692	3.29849	0.0693435	0.35772	ENSMUSG00000029328	heterogeneous nuclear ribonucleoprotein D-like [Source:MGI Symbol;Acc:MGI:1355299]	protein_coding	Hnrnpdl	MGI Symbol
ENSMUSG00000027667.13	0.351278	5.96822	3.29528	0.0694791	0.358056	ENSMUSG00000027667	zinc finger protein 639 [Source:MGI Symbol;Acc:MGI:1915028]	protein_coding	Zfp639	MGI Symbol
ENSMUSG00000073423.10	0.490634	3.81689	3.29323	0.0695661	0.358056	ENSMUSG00000073423	zinc finger protein 414 [Source:MGI Symbol;Acc:MGI:1915641]	protein_coding	Zfp414	MGI Symbol
ENSMUSG00000046805.10	1.15337	2.1044	3.29184	0.069625	0.358056	ENSMUSG00000046805	macrophage expressed gene 1 [Source:MGI Symbol;Acc:MGI:1333743]	protein_coding	Mpeg1	MGI Symbol
ENSMUSG00000024446.13	-0.38156	7.24327	3.29167	0.0696323	0.358056	ENSMUSG00000024446	ribonuclease P 21 subunit [Source:MGI Symbol;Acc:MGI:1914926]	protein_coding	Rpp21	MGI Symbol
ENSMUSG00000006412.10	0.419973	5.86121	3.29142	0.069643	0.358056	ENSMUSG00000006412	prefoldin 2 [Source:MGI Symbol;Acc:MGI:1276111]	protein_coding	Pfdn2	MGI Symbol
ENSMUSG00000027330.16	-0.483966	6.5642	3.29138	0.0696444	0.358056	ENSMUSG00000027330	cell division cycle 25B [Source:MGI Symbol;Acc:MGI:99701]	protein_coding	Cdc25b	MGI Symbol
ENSMUSG00000055717.13	2.03088	0.895379	3.29096	0.0696622	0.358056	ENSMUSG00000055717	SLAIN motif family, member 1 [Source:MGI Symbol;Acc:MGI:2145578]	protein_coding	Slain1	MGI Symbol
ENSMUSG00000038717.8	-0.560516	3.42295	3.29009	0.0696994	0.358061	ENSMUSG00000038717	ATP synthase, H+ transporting, mitochondrial F0 complex, subunit G [Source:MGI Symbol;Acc:MGI:1351597]	protein_coding	Atp5l	MGI Symbol
ENSMUSG00000030816.8	0.563511	3.94493	3.28815	0.0697814	0.358296	ENSMUSG00000030816	ring finger protein 40 [Source:MGI Symbol;Acc:MGI:2142048]	protein_coding	Rnf40	MGI Symbol
ENSMUSG00000023259.16	0.567604	2.63807	3.28664	0.0698459	0.358441	ENSMUSG00000023259	solute carrier family 26, member 6 [Source:MGI Symbol;Acc:MGI:2159728]	protein_coding	Slc26a6	MGI Symbol
ENSMUSG00000024982.10	-0.390678	6.1168	3.2852	0.069907	0.358568	ENSMUSG00000024982	zinc finger, DHHC domain containing 6 [Source:MGI Symbol;Acc:MGI:1914230]	protein_coding	Zdhhc6	MGI Symbol
ENSMUSG00000026520.8	0.41536	6.36597	3.28313	0.0699952	0.358834	ENSMUSG00000026520	pyrroline-5-carboxylate reductase family, member 2 [Source:MGI Symbol;Acc:MGI:1277956]	protein_coding	Pycr2	MGI Symbol
ENSMUSG00000089917.7	0.550432	3.64737	3.27513	0.0703375	0.360283	ENSMUSG00000089917	uridine-cytidine kinase 1-like 1 [Source:MGI Symbol;Acc:MGI:1915806]	protein_coding	Uckl1	MGI Symbol
ENSMUSG00000018507.16	0.375503	6.13483	3.27482	0.0703506	0.360283	ENSMUSG00000018507	transient receptor potential cation channel, subfamily V, member 2 [Source:MGI Symbol;Acc:MGI:1341836]	protein_coding	Trpv2	MGI Symbol
ENSMUSG00000021572.9	0.450723	4.25832	3.27297	0.07043	0.360502	ENSMUSG00000021572	centrosomal protein 72 [Source:MGI Symbol;Acc:MGI:1921720]	protein_coding	Cep72	MGI Symbol
ENSMUSG00000024782.7	-0.412533	5.86681	3.26984	0.0705645	0.360598	ENSMUSG00000024782	adenylate kinase 3 [Source:MGI Symbol;Acc:MGI:1860835]	protein_coding	Ak3	MGI Symbol
ENSMUSG00000021615.13	-0.424574	5.16271	3.26913	0.0705949	0.360598	ENSMUSG00000021615	X-ray repair complementing defective repair in Chinese hamster cells 4 [Source:MGI Symbol;Acc:MGI:1333799]	protein_coding	Xrcc4	MGI Symbol
ENSMUSG00000034518.14	0.323502	5.2491	3.26878	0.0706101	0.360598	ENSMUSG00000034518	HMG box domain containing 4 [Source:MGI Symbol;Acc:MGI:1918073]	protein_coding	Hmgxb4	MGI Symbol
ENSMUSG00000001774.8	-0.345585	8.01253	3.26776	0.0706542	0.360598	ENSMUSG00000001774	cysteine and histidine-rich domain (CHORD)-containing, zinc-binding protein 1 [Source:MGI Symbol;Acc:MGI:1914167]	protein_coding	Chordc1	MGI Symbol
ENSMUSG00000031090.14	0.521114	3.84215	3.2676	0.0706608	0.360598	ENSMUSG00000031090	NAD synthetase 1 [Source:MGI Symbol;Acc:MGI:1926164]	protein_coding	Nadsyn1	MGI Symbol
ENSMUSG00000006850.8	1.01245	2.27474	3.26745	0.0706676	0.360598	ENSMUSG00000006850	transmembrane and coiled-coil domains 6 [Source:MGI Symbol;Acc:MGI:1919233]	protein_coding	Tmco6	MGI Symbol
ENSMUSG00000044709.6	-0.425901	4.93576	3.26464	0.0707888	0.36103	ENSMUSG00000044709	gem nuclear organelle associated protein 7 [Source:MGI Symbol;Acc:MGI:1916981]	protein_coding	Gemin7	MGI Symbol
ENSMUSG00000025257.5	0.686149	2.93862	3.26327	0.0708476	0.361143	ENSMUSG00000025257	RIB43A domain with coiled-coils 1 [Source:MGI Symbol;Acc:MGI:1913861]	protein_coding	Ribc1	MGI Symbol
ENSMUSG00000045817.8	0.89008	1.99052	3.26157	0.0709212	0.361333	ENSMUSG00000045817	zinc finger protein 36, C3H type-like 2 [Source:MGI Symbol;Acc:MGI:107945]	protein_coding	Zfp36l2	MGI Symbol
ENSMUSG00000034206.15	-0.554203	3.44288	3.25766	0.0710905	0.362008	ENSMUSG00000034206	polymerase (DNA directed), theta [Source:MGI Symbol;Acc:MGI:2155399]	protein_coding	Polq	MGI Symbol
ENSMUSG00000019992.8	-0.958231	1.52251	3.25615	0.0711559	0.362155	ENSMUSG00000019992	mitochondrial fission regulator 2 [Source:MGI Symbol;Acc:MGI:1919054]	protein_coding	Mtfr2	MGI Symbol
ENSMUSG00000024614.7	-0.345417	6.14519	3.25204	0.0713345	0.362666	ENSMUSG00000024614	thioredoxin-related transmembrane protein 3 [Source:MGI Symbol;Acc:MGI:2442418]	protein_coding	Tmx3	MGI Symbol
ENSMUSG00000001524.14	-0.417271	5.18872	3.252	0.0713366	0.362666	ENSMUSG00000001524	general transcription factor II H, polypeptide 4 [Source:MGI Symbol;Acc:MGI:1338799]	protein_coding	Gtf2h4	MGI Symbol
ENSMUSG00000056116.18	0.674088	3.74689	3.25131	0.0713664	0.362666	ENSMUSG00000056116	histocompatibility 2, T region locus 22 [Source:MGI Symbol;Acc:MGI:95956]	protein_coding	H2-T22	MGI Symbol
ENSMUSG00000020100.15	0.706986	2.51218	3.25001	0.071423	0.362767	ENSMUSG00000020100	solute carrier family 29 (nucleoside transporters), member 3 [Source:MGI Symbol;Acc:MGI:1918529]	protein_coding	Slc29a3	MGI Symbol
ENSMUSG00000000884.17	0.472336	4.10176	3.24849	0.0714893	0.362918	ENSMUSG00000000884	guanine nucleotide binding protein (G protein), beta polypeptide 1-like [Source:MGI Symbol;Acc:MGI:1338057]	protein_coding	Gnb1l	MGI Symbol
ENSMUSG00000028179.12	-0.93769	6.37759	3.24179	0.0717824	0.364218	ENSMUSG00000028179	cystathionase (cystathionine gamma-lyase) [Source:MGI Symbol;Acc:MGI:1339968]	protein_coding	Cth	MGI Symbol
ENSMUSG00000039531.8	0.460391	4.5068	3.23844	0.071929	0.364775	ENSMUSG00000039531	zinc finger containing ubiquitin peptidase 1 [Source:MGI Symbol;Acc:MGI:1919830]	protein_coding	Zup1	MGI Symbol
ENSMUSG00000019054.13	0.319412	8.5733	3.23514	0.0720741	0.365323	ENSMUSG00000019054	fission, mitochondrial 1 [Source:MGI Symbol;Acc:MGI:1913687]	protein_coding	Fis1	MGI Symbol
ENSMUSG00000021930.14	-0.681135	3.25686	3.23195	0.0722145	0.365847	ENSMUSG00000021930	SPRY domain containing 7 [Source:MGI Symbol;Acc:MGI:1913924]	protein_coding	Spryd7	MGI Symbol
ENSMUSG00000044792.7	-0.479715	3.24554	3.22979	0.0723097	0.366021	ENSMUSG00000044792	iron-sulfur cluster assembly 1 [Source:MGI Symbol;Acc:MGI:1916296]	protein_coding	Isca1	MGI Symbol
ENSMUSG00000047153.4	0.835845	2.70145	3.2295	0.0723228	0.366021	ENSMUSG00000047153	KH and NYN domain containing [Source:MGI Symbol;Acc:MGI:2451333]	protein_coding	Khnyn	MGI Symbol
ENSMUSG00000029098.17	0.700588	3.73758	3.22618	0.0724694	0.366394	ENSMUSG00000029098	acyl-Coenzyme A oxidase 3, pristanoyl [Source:MGI Symbol;Acc:MGI:1933156]	protein_coding	Acox3	MGI Symbol
ENSMUSG00000076604.1	-0.91198	3.18943	3.22615	0.0724707	0.366394	ENSMUSG00000076604	immunoglobulin kappa joining 1 [Source:MGI Symbol;Acc:MGI:1316689]	IG_J_gene	Igkj1	MGI Symbol
ENSMUSG00000111375.4	0.435336	4.36057	3.22452	0.0725431	0.366426	ENSMUSG00000111375	BTB (POZ) domain containing 8 [Source:MGI Symbol;Acc:MGI:3646208]	protein_coding	Btbd8	MGI Symbol
ENSMUSG00000061461.11	0.327862	7.47563	3.22434	0.0725511	0.366426	ENSMUSG00000061461	small integral membrane protein 20 [Source:MGI Symbol;Acc:MGI:1913528]	protein_coding	Smim20	MGI Symbol
ENSMUSG00000027605.18	0.960461	2.0404	3.22235	0.0726391	0.366593	ENSMUSG00000027605	acyl-CoA synthetase short-chain family member 2 [Source:MGI Symbol;Acc:MGI:1890410]	protein_coding	Acss2	MGI Symbol
ENSMUSG00000037580.10	0.910854	2.92455	3.22044	0.0727243	0.366593	ENSMUSG00000037580	GTP cyclohydrolase 1 [Source:MGI Symbol;Acc:MGI:95675]	protein_coding	Gch1	MGI Symbol
ENSMUSG00000035234.18	0.380901	6.46292	3.21946	0.0727677	0.366593	ENSMUSG00000035234	BRCA1 A complex subunit [Source:MGI Symbol;Acc:MGI:1917931]	protein_coding	Abraxas1	MGI Symbol
ENSMUSG00000052997.15	-0.298075	7.00086	3.21943	0.0727689	0.366593	ENSMUSG00000052997	ubiquitin-like modifier activating enzyme 2 [Source:MGI Symbol;Acc:MGI:1858313]	protein_coding	Uba2	MGI Symbol
ENSMUSG00000074030.3	0.761646	2.57353	3.21942	0.0727696	0.366593	ENSMUSG00000074030	exocyst complex component 8 [Source:MGI Symbol;Acc:MGI:2142527]	protein_coding	Exoc8	MGI Symbol
ENSMUSG00000002660.8	0.353053	7.93283	3.21732	0.0728628	0.366875	ENSMUSG00000002660	caseinolytic mitochondrial matrix peptidase proteolytic subunit [Source:MGI Symbol;Acc:MGI:1858213]	protein_coding	Clpp	MGI Symbol
ENSMUSG00000118220.1	-0.629818	2.0967	3.21595	0.072924	0.366996	ENSMUSG00000118220	predicted gene 6192 [Source:MGI Symbol;Acc:MGI:3779569]	processed_pseudogene	Gm6192	MGI Symbol
ENSMUSG00000026723.10	-0.637065	3.76286	3.21388	0.0730161	0.367273	ENSMUSG00000026723	tRNA aspartic acid methyltransferase 1 [Source:MGI Symbol;Acc:MGI:1274787]	protein_coding	Trdmt1	MGI Symbol
ENSMUSG00000059119.9	0.320454	7.3381	3.21112	0.0731393	0.367705	ENSMUSG00000059119	nucleosome assembly protein 1-like 4 [Source:MGI Symbol;Acc:MGI:1316687]	protein_coding	Nap1l4	MGI Symbol
ENSMUSG00000039275.9	0.67143	4.04211	3.20964	0.0732056	0.367852	ENSMUSG00000039275	forkhead box K2 [Source:MGI Symbol;Acc:MGI:1916087]	protein_coding	Foxk2	MGI Symbol
ENSMUSG00000038954.14	0.527655	3.87437	3.20681	0.0733321	0.368192	ENSMUSG00000038954	SPT3, SAGA and STAGA complex component [Source:MGI Symbol;Acc:MGI:1923723]	protein_coding	Supt3	MGI Symbol
ENSMUSG00000101939.1	-0.563676	3.89547	3.20647	0.0733478	0.368192	ENSMUSG00000101939	predicted gene 28438 [Source:MGI Symbol;Acc:MGI:5579144]	unprocessed_pseudogene	Gm28438	MGI Symbol
ENSMUSG00000000823.16	0.972061	1.65798	3.20331	0.0734896	0.368699	ENSMUSG00000000823	zinc finger protein 512B [Source:MGI Symbol;Acc:MGI:2685478]	protein_coding	Zfp512b	MGI Symbol
ENSMUSG00000023973.13	0.395319	4.8644	3.20255	0.0735234	0.368699	ENSMUSG00000023973	canopy FGF signaling regulator 3 [Source:MGI Symbol;Acc:MGI:1919279]	protein_coding	Cnpy3	MGI Symbol
ENSMUSG00000051228.5	1.88595	3.22713	3.20079	0.0736026	0.368817	ENSMUSG00000051228	nyctalopin [Source:MGI Symbol;Acc:MGI:2448607]	protein_coding	Nyx	MGI Symbol
ENSMUSG00000036214.14	0.784352	2.46684	3.20015	0.0736317	0.368817	ENSMUSG00000036214	zinc ribbon domain containing 1, antisense [Source:MGI Symbol;Acc:MGI:1923666]	protein_coding	Znrd1as	MGI Symbol
ENSMUSG00000028687.17	0.476224	3.54143	3.19931	0.0736691	0.368817	ENSMUSG00000028687	mutY DNA glycosylase [Source:MGI Symbol;Acc:MGI:1917853]	protein_coding	Mutyh	MGI Symbol
ENSMUSG00000031782.15	0.421144	4.97855	3.19846	0.0737075	0.368817	ENSMUSG00000031782	coenzyme Q9 [Source:MGI Symbol;Acc:MGI:1915164]	protein_coding	Coq9	MGI Symbol
ENSMUSG00000036537.6	0.66737	3.23994	3.19757	0.0737479	0.368817	ENSMUSG00000036537	ring finger protein 113A1 [Source:MGI Symbol;Acc:MGI:1917192]	protein_coding	Rnf113a1	MGI Symbol
ENSMUSG00000006010.14	0.433926	5.3213	3.19706	0.0737708	0.368817	ENSMUSG00000006010	odr4 GPCR localization factor homolog [Source:MGI Symbol;Acc:MGI:2385108]	protein_coding	Odr4	MGI Symbol
ENSMUSG00000003882.5	-0.931094	5.31199	3.19503	0.0738622	0.36893	ENSMUSG00000003882	interleukin 7 receptor [Source:MGI Symbol;Acc:MGI:96562]	protein_coding	Il7r	MGI Symbol
ENSMUSG00000024081.9	-0.311948	7.13587	3.19429	0.0738957	0.36893	ENSMUSG00000024081	CCAAT/enhancer binding protein zeta [Source:MGI Symbol;Acc:MGI:109386]	protein_coding	Cebpz	MGI Symbol
ENSMUSG00000105731.1	-0.502094	2.60881	3.1935	0.0739314	0.36893	ENSMUSG00000105731	predicted gene 43063 [Source:MGI Symbol;Acc:MGI:5663200]	sense_intronic	Gm43063	MGI Symbol
ENSMUSG00000116165.1	0.715463	4.05229	3.19325	0.0739428	0.36893	ENSMUSG00000116165	pyridoxal (pyridoxine, vitamin B6) phosphatase [Source:MGI Symbol;Acc:MGI:1919282]	protein_coding	Pdxp	MGI Symbol
ENSMUSG00000001855.15	-0.366949	5.44517	3.19107	0.0740415	0.368998	ENSMUSG00000001855	nucleoporin 214 [Source:MGI Symbol;Acc:MGI:1095411]	protein_coding	Nup214	MGI Symbol
ENSMUSG00000024937.15	-0.523011	5.49587	3.19036	0.0740737	0.368998	ENSMUSG00000024937	EH domain binding protein 1-like 1 [Source:MGI Symbol;Acc:MGI:3612340]	protein_coding	Ehbp1l1	MGI Symbol
ENSMUSG00000031671.11	0.593089	3.40449	3.19008	0.0740862	0.368998	ENSMUSG00000031671	SET domain containing 6 [Source:MGI Symbol;Acc:MGI:1913333]	protein_coding	Setd6	MGI Symbol
ENSMUSG00000071172.13	-0.380318	9.2828	3.18939	0.0741178	0.368998	ENSMUSG00000071172	serine and arginine-rich splicing factor 3 [Source:MGI Symbol;Acc:MGI:98285]	protein_coding	Srsf3	MGI Symbol
ENSMUSG00000054720.12	0.899227	2.62945	3.18855	0.0741555	0.368998	ENSMUSG00000054720	leucine rich repeat containing 8 family, member C [Source:MGI Symbol;Acc:MGI:2140839]	protein_coding	Lrrc8c	MGI Symbol
ENSMUSG00000078453.3	-0.522508	6.35024	3.18801	0.0741803	0.368998	ENSMUSG00000078453	ABRA C-terminal like [Source:MGI Symbol;Acc:MGI:1920362]	protein_coding	Abracl	MGI Symbol
ENSMUSG00000033233.17	1.27433	1.71408	3.18443	0.0743427	0.369317	ENSMUSG00000033233	tripartite motif-containing 45 [Source:MGI Symbol;Acc:MGI:1918187]	protein_coding	Trim45	MGI Symbol
ENSMUSG00000031950.7	-0.39805	5.05776	3.1839	0.0743668	0.369317	ENSMUSG00000031950	gamma-aminobutyric acid (GABA) A receptor-associated protein-like 2 [Source:MGI Symbol;Acc:MGI:1890602]	protein_coding	Gabarapl2	MGI Symbol
ENSMUSG00000041298.15	1.02039	1.99549	3.18354	0.0743834	0.369317	ENSMUSG00000041298	katanin p60 subunit A-like 1 [Source:MGI Symbol;Acc:MGI:2387638]	protein_coding	Katnal1	MGI Symbol
ENSMUSG00000116694.1	-0.556387	2.94037	3.18331	0.0743941	0.369317	ENSMUSG00000116694	predicted gene 6440 [Source:MGI Symbol;Acc:MGI:3644482]	processed_pseudogene	Gm6440	MGI Symbol
ENSMUSG00000086236.9	0.814066	1.81505	3.18033	0.0745295	0.369657	ENSMUSG00000086236	RIKEN cDNA 5830418P13 gene [Source:MGI Symbol;Acc:MGI:3604110]	antisense	5830418P13Rik	MGI Symbol
ENSMUSG00000039242.10	-0.441372	4.83972	3.18017	0.0745372	0.369657	ENSMUSG00000039242	UDP-GalNAc:betaGlcNAc beta 1,3-galactosaminyltransferase, polypeptide 2 [Source:MGI Symbol;Acc:MGI:2145517]	protein_coding	B3galnt2	MGI Symbol
ENSMUSG00000112980.1	0.85394	2.03716	3.17908	0.0745868	0.369678	ENSMUSG00000112980	RIKEN cDNA D430020J02 gene [Source:MGI Symbol;Acc:MGI:2442237]	bidirectional_promoter_lncRNA	D430020J02Rik	MGI Symbol
ENSMUSG00000030888.14	0.391476	4.836	3.17839	0.0746183	0.369678	ENSMUSG00000030888	ribosomal RNA processing 8, methyltransferase, homolog (yeast) [Source:MGI Symbol;Acc:MGI:1914251]	protein_coding	Rrp8	MGI Symbol
ENSMUSG00000031584.16	0.80432	3.65504	3.17607	0.0747244	0.369678	ENSMUSG00000031584	glutathione reductase [Source:MGI Symbol;Acc:MGI:95804]	protein_coding	Gsr	MGI Symbol
ENSMUSG00000030224.10	0.334494	7.54777	3.17572	0.0747404	0.369678	ENSMUSG00000030224	serine/threonine kinase receptor associated protein [Source:MGI Symbol;Acc:MGI:1329037]	protein_coding	Strap	MGI Symbol
ENSMUSG00000053178.5	0.610976	3.15157	3.17536	0.0747566	0.369678	ENSMUSG00000053178	mitochondrial transcription termination factor 1b [Source:MGI Symbol;Acc:MGI:3704243]	protein_coding	Mterf1b	MGI Symbol
ENSMUSG00000045316.5	-0.510189	4.24673	3.17516	0.0747659	0.369678	ENSMUSG00000045316	fumarylacetoacetate hydrolase domain containing 1 [Source:MGI Symbol;Acc:MGI:1915886]	protein_coding	Fahd1	MGI Symbol
[truncated: 7,885 more rows]

## Sheet: PacResisGroup2vsDMSO
	logFC	logCPM	LR	PValue	FDR	ensembleID	description	gene_biotype	external_gene_name	external_gene_source
ENSMUSG00000021886.7	6.73094	3.34011	31.4559	2.04018e-08	0.000201652	ENSMUSG00000021886	G-protein coupled receptor 65 [Source:MGI Symbol;Acc:MGI:108031]	protein_coding	Gpr65	MGI Symbol
ENSMUSG00000042476.12	6.68464	2.69774	28.453	9.59995e-08	0.000236304	ENSMUSG00000042476	ATP-binding cassette, sub-family B (MDR/TAP), member 4 [Source:MGI Symbol;Acc:MGI:97569]	protein_coding	Abcb4	MGI Symbol
ENSMUSG00000028524.21	5.911	2.5875	28.4194	9.76803e-08	0.000236304	ENSMUSG00000028524	SH3-domain GRB2-like (endophilin) interacting protein 1 [Source:MGI Symbol;Acc:MGI:1920344]	protein_coding	Sgip1	MGI Symbol
ENSMUSG00000026405.14	6.70626	1.50153	28.0988	1.15276e-07	0.000236304	ENSMUSG00000026405	complement component 4 binding protein [Source:MGI Symbol;Acc:MGI:88229]	protein_coding	C4bp	MGI Symbol
ENSMUSG00000040699.13	3.01236	5.92129	28.0286	1.19539e-07	0.000236304	ENSMUSG00000040699	LIM domain containing 2 [Source:MGI Symbol;Acc:MGI:1915053]	protein_coding	Limd2	MGI Symbol
ENSMUSG00000079606.1	-6.64426	3.31666	27.3385	1.70776e-07	0.000281325	ENSMUSG00000079606	fibrous sheath-interacting protein 2-like [Source:MGI Symbol;Acc:MGI:2685441]	protein_coding	Fsip2l	MGI Symbol
ENSMUSG00000052821.3	-2.29029	7.10378	26.4102	2.76077e-07	0.000295383	ENSMUSG00000052821	cysteinyl leukotriene receptor 1 [Source:MGI Symbol;Acc:MGI:1926218]	protein_coding	Cysltr1	MGI Symbol
ENSMUSG00000081434.3	5.65889	9.02848	26.1409	3.17381e-07	0.000295383	ENSMUSG00000081434	predicted gene 14165 [Source:MGI Symbol;Acc:MGI:3650537]	processed_pseudogene	Gm14165	MGI Symbol
ENSMUSG00000024766.15	-8.95535	3.0573	26.0903	3.2582e-07	0.000295383	ENSMUSG00000024766	lipase, member O3 [Source:MGI Symbol;Acc:MGI:2147592]	protein_coding	Lipo3	MGI Symbol
ENSMUSG00000047720.7	6.52642	1.9464	25.9725	3.46317e-07	0.000295383	ENSMUSG00000047720	C-type lectin domain family 2, member m [Source:MGI Symbol;Acc:MGI:2685920]	protein_coding	Clec2m	MGI Symbol
ENSMUSG00000024442.6	-8.38454	2.60907	25.9495	3.50468e-07	0.000295383	ENSMUSG00000024442	DAP3 binding cell death enhancer 1 [Source:MGI Symbol;Acc:MGI:1914089]	protein_coding	Dele1	MGI Symbol
ENSMUSG00000001123.15	-1.87808	9.19853	25.9051	3.5862e-07	0.000295383	ENSMUSG00000001123	lectin, galactose binding, soluble 9 [Source:MGI Symbol;Acc:MGI:109496]	protein_coding	Lgals9	MGI Symbol
ENSMUSG00000004110.17	6.887	0.950811	25.5783	4.24784e-07	0.000322966	ENSMUSG00000004110	calcium channel, voltage-dependent, R type, alpha 1E subunit [Source:MGI Symbol;Acc:MGI:106217]	protein_coding	Cacna1e	MGI Symbol
ENSMUSG00000032556.11	-3.14147	4.27425	24.9489	5.88713e-07	0.000370107	ENSMUSG00000032556	beaded filament structural protein 2, phakinin [Source:MGI Symbol;Acc:MGI:1333828]	protein_coding	Bfsp2	MGI Symbol
ENSMUSG00000058135.12	3.68211	4.37882	24.9433	5.90426e-07	0.000370107	ENSMUSG00000058135	glutathione S-transferase, mu 1 [Source:MGI Symbol;Acc:MGI:95860]	protein_coding	Gstm1	MGI Symbol
ENSMUSG00000032262.13	7.42472	1.17758	24.9151	5.9912e-07	0.000370107	ENSMUSG00000032262	elongation of very long chain fatty acids (FEN1/Elo2, SUR4/Elo3, yeast)-like 4 [Source:MGI Symbol;Acc:MGI:1933331]	protein_coding	Elovl4	MGI Symbol
ENSMUSG00000030156.5	4.07768	5.51862	24.192	8.71931e-07	0.000486134	ENSMUSG00000030156	CD69 antigen [Source:MGI Symbol;Acc:MGI:88343]	protein_coding	Cd69	MGI Symbol
ENSMUSG00000095180.8	9.54222	3.92181	24.1627	8.8531e-07	0.000486134	ENSMUSG00000095180	reproductive homeobox 5 [Source:MGI Symbol;Acc:MGI:97538]	protein_coding	Rhox5	MGI Symbol
ENSMUSG00000026578.6	2.51334	3.559	24.0024	9.62141e-07	0.000497803	ENSMUSG00000026578	coiled-coil domain containing 181 [Source:MGI Symbol;Acc:MGI:1922145]	protein_coding	Ccdc181	MGI Symbol
ENSMUSG00000029311.16	-6.92353	5.67234	23.9141	1.00729e-06	0.000497803	ENSMUSG00000029311	hydroxysteroid (17-beta) dehydrogenase 11 [Source:MGI Symbol;Acc:MGI:2149821]	protein_coding	Hsd17b11	MGI Symbol
ENSMUSG00000021725.9	-6.70102	1.08728	23.5466	1.21927e-06	0.000571435	ENSMUSG00000021725	poly (ADP-ribose) polymerase family, member 8 [Source:MGI Symbol;Acc:MGI:1098713]	protein_coding	Parp8	MGI Symbol
ENSMUSG00000021365.15	-1.52734	6.66466	23.4652	1.27191e-06	0.000571435	ENSMUSG00000021365	neural precursor cell expressed, developmentally down-regulated gene 9 [Source:MGI Symbol;Acc:MGI:97302]	protein_coding	Nedd9	MGI Symbol
ENSMUSG00000031023.5	6.95342	2.57262	23.0705	1.56166e-06	0.000659055	ENSMUSG00000031023	A kinase (PRKA) interacting protein 1 [Source:MGI Symbol;Acc:MGI:3041226]	protein_coding	Akip1	MGI Symbol
ENSMUSG00000030538.15	-1.57919	5.78843	23.0235	1.60029e-06	0.000659055	ENSMUSG00000030538	calcium and integrin binding 1 (calmyrin) [Source:MGI Symbol;Acc:MGI:1344418]	protein_coding	Cib1	MGI Symbol
ENSMUSG00000076937.3	4.12598	8.27877	22.9433	1.66848e-06	0.000659649	ENSMUSG00000076937	immunoglobulin lambda constant 2 [Source:MGI Symbol;Acc:MGI:99547]	IG_C_gene	Iglc2	MGI Symbol
ENSMUSG00000031342.17	-3.38692	4.87354	22.6469	1.9467e-06	0.000727728	ENSMUSG00000031342	glycoprotein m6b [Source:MGI Symbol;Acc:MGI:107672]	protein_coding	Gpm6b	MGI Symbol
ENSMUSG00000051586.17	5.17358	1.37813	22.6067	1.98793e-06	0.000727728	ENSMUSG00000051586	microtubule associated monooxygenase, calponin and LIM domain containing 3 [Source:MGI Symbol;Acc:MGI:2442733]	protein_coding	Mical3	MGI Symbol
ENSMUSG00000031851.14	1.65791	5.53128	22.3722	2.24607e-06	0.000762831	ENSMUSG00000031851	nucleoside-triphosphatase, cancer-related [Source:MGI Symbol;Acc:MGI:1913816]	protein_coding	Ntpcr	MGI Symbol
ENSMUSG00000021895.10	-1.83506	5.45391	22.3271	2.29937e-06	0.000762831	ENSMUSG00000021895	Rho guanine nucleotide exchange factor (GEF) 3 [Source:MGI Symbol;Acc:MGI:1918954]	protein_coding	Arhgef3	MGI Symbol
ENSMUSG00000066000.12	-7.93924	3.86845	22.2747	2.36303e-06	0.000762831	ENSMUSG00000066000	zinc finger protein 979 [Source:MGI Symbol;Acc:MGI:2148252]	protein_coding	Zfp979	MGI Symbol
ENSMUSG00000026581.14	-2.7886	8.02838	22.2508	2.39253e-06	0.000762831	ENSMUSG00000026581	selectin, lymphocyte [Source:MGI Symbol;Acc:MGI:98279]	protein_coding	Sell	MGI Symbol
ENSMUSG00000035967.15	5.29769	0.773404	21.991	2.73934e-06	0.000846113	ENSMUSG00000035967	integrator complex subunit 6 like [Source:MGI Symbol;Acc:MGI:2442593]	protein_coding	Ints6l	MGI Symbol
ENSMUSG00000023830.14	4.78947	2.33917	21.817	2.99927e-06	0.000898327	ENSMUSG00000023830	insulin-like growth factor 2 receptor [Source:MGI Symbol;Acc:MGI:96435]	protein_coding	Igf2r	MGI Symbol
ENSMUSG00000034792.8	-5.77572	2.25882	21.6696	3.23884e-06	0.00094077	ENSMUSG00000034792	guanine nucleotide binding protein, alpha 15 [Source:MGI Symbol;Acc:MGI:95770]	protein_coding	Gna15	MGI Symbol
ENSMUSG00000031400.10	-1.42647	6.83954	21.6156	3.33134e-06	0.00094077	ENSMUSG00000031400	glucose-6-phosphate dehydrogenase X-linked [Source:MGI Symbol;Acc:MGI:105979]	protein_coding	G6pdx	MGI Symbol
ENSMUSG00000085844.1	-7.31909	2.03899	21.3448	3.8366e-06	0.00105336	ENSMUSG00000085844	predicted gene 11690 [Source:MGI Symbol;Acc:MGI:3652329]	lincRNA	Gm11690	MGI Symbol
ENSMUSG00000030774.13	6.74418	3.29813	21.2634	4.00301e-06	0.00106935	ENSMUSG00000030774	p21 (RAC1) activated kinase 1 [Source:MGI Symbol;Acc:MGI:1339975]	protein_coding	Pak1	MGI Symbol
ENSMUSG00000108207.2	-4.16122	3.78773	21.0628	4.44481e-06	0.00115612	ENSMUSG00000108207	RIKEN cDNA 1810059H22 gene [Source:MGI Symbol;Acc:MGI:1917070]	processed_transcript	1810059H22Rik	MGI Symbol
ENSMUSG00000076550.3	-6.99277	1.30329	20.2568	6.77137e-06	0.0016842	ENSMUSG00000076550	immunoglobulin kappa variable 4-63 [Source:MGI Symbol;Acc:MGI:3645235]	IG_V_gene	Igkv4-63	MGI Symbol
ENSMUSG00000041268.17	5.43106	1.8637	20.2442	6.81588e-06	0.0016842	ENSMUSG00000041268	Dmx-like 2 [Source:MGI Symbol;Acc:MGI:2444630]	protein_coding	Dmxl2	MGI Symbol
ENSMUSG00000026411.17	2.34346	4.36764	20.1409	7.19425e-06	0.00173434	ENSMUSG00000026411	transmembrane protein 9 [Source:MGI Symbol;Acc:MGI:1913491]	protein_coding	Tmem9	MGI Symbol
ENSMUSG00000015869.16	1.29138	6.21708	20.0844	7.40993e-06	0.0017438	ENSMUSG00000015869	phosphoribosyl pyrophosphate synthetase-associated protein 1 [Source:MGI Symbol;Acc:MGI:1915013]	protein_coding	Prpsap1	MGI Symbol
ENSMUSG00000030613.13	4.4709	2.70666	20.0206	7.6612e-06	0.00174632	ENSMUSG00000030613	coiled-coil domain containing 90B [Source:MGI Symbol;Acc:MGI:1913615]	protein_coding	Ccdc90b	MGI Symbol
ENSMUSG00000019838.11	3.58953	2.83209	19.9927	7.77401e-06	0.00174632	ENSMUSG00000019838	solute carrier family 16 (monocarboxylic acid transporters), member 10 [Source:MGI Symbol;Acc:MGI:1919722]	protein_coding	Slc16a10	MGI Symbol
ENSMUSG00000006395.16	2.16861	4.96536	19.6526	9.2876e-06	0.00203841	ENSMUSG00000006395	hydroxypyruvate isomerase (putative) [Source:MGI Symbol;Acc:MGI:1915430]	polymorphic_pseudogene	Hyi	MGI Symbol
ENSMUSG00000029082.17	-2.69511	4.90396	19.5766	9.6646e-06	0.00203841	ENSMUSG00000029082	bone marrow stromal cell antigen 1 [Source:MGI Symbol;Acc:MGI:105370]	protein_coding	Bst1	MGI Symbol
ENSMUSG00000091021.1	-2.70098	6.14673	19.5182	9.96453e-06	0.00203841	ENSMUSG00000091021	predicted gene, 17300 [Source:MGI Symbol;Acc:MGI:4936934]	lincRNA	Gm17300	MGI Symbol
ENSMUSG00000028527.18	6.69687	0.662005	19.477	1.01816e-05	0.00203841	ENSMUSG00000028527	adenylate kinase 4 [Source:MGI Symbol;Acc:MGI:87979]	protein_coding	Ak4	MGI Symbol
ENSMUSG00000028378.6	-1.92327	8.53723	19.453	1.03105e-05	0.00203841	ENSMUSG00000028378	prostaglandin reductase 1 [Source:MGI Symbol;Acc:MGI:1914353]	protein_coding	Ptgr1	MGI Symbol
ENSMUSG00000031239.5	8.73819	3.69861	19.4528	1.03117e-05	0.00203841	ENSMUSG00000031239	integral membrane protein 2A [Source:MGI Symbol;Acc:MGI:107706]	protein_coding	Itm2a	MGI Symbol
ENSMUSG00000044807.13	3.95873	1.048	19.314	1.10892e-05	0.0021185	ENSMUSG00000044807	zinc finger protein 354C [Source:MGI Symbol;Acc:MGI:1353621]	protein_coding	Zfp354c	MGI Symbol
ENSMUSG00000087052.1	-4.89681	1.10064	19.2458	1.14922e-05	0.0021185	ENSMUSG00000087052	predicted gene 8093 [Source:MGI Symbol;Acc:MGI:3642975]	transcribed_processed_pseudogene	Gm8093	MGI Symbol
ENSMUSG00000062380.4	3.82842	2.99653	19.2387	1.15349e-05	0.0021185	ENSMUSG00000062380	tubulin, beta 3 class III [Source:MGI Symbol;Acc:MGI:107813]	protein_coding	Tubb3	MGI Symbol
ENSMUSG00000081137.3	3.14864	1.58418	19.2288	1.15949e-05	0.0021185	ENSMUSG00000081137	cDNA sequence BC022960 [Source:MGI Symbol;Acc:MGI:2670977]	transcribed_processed_pseudogene	BC022960	MGI Symbol
ENSMUSG00000057604.9	4.69555	2.06351	19.1836	1.18729e-05	0.0021185	ENSMUSG00000057604	LIM and cysteine-rich domains 1 [Source:MGI Symbol;Acc:MGI:1353635]	protein_coding	Lmcd1	MGI Symbol
ENSMUSG00000025037.6	-7.17979	4.47016	19.1628	1.20028e-05	0.0021185	ENSMUSG00000025037	monoamine oxidase A [Source:MGI Symbol;Acc:MGI:96915]	protein_coding	Maoa	MGI Symbol
ENSMUSG00000111820.1	-3.28876	3.43838	19.0551	1.26996e-05	0.00217731	ENSMUSG00000111820	predicted gene, 36120 [Source:MGI Symbol;Acc:MGI:5595279]	lincRNA	Gm36120	MGI Symbol
ENSMUSG00000050953.10	8.53661	3.0243	19.033	1.28475e-05	0.00217731	ENSMUSG00000050953	gap junction protein, alpha 1 [Source:MGI Symbol;Acc:MGI:95713]	protein_coding	Gja1	MGI Symbol
ENSMUSG00000024691.13	-1.04464	8.11943	19.011	1.29969e-05	0.00217731	ENSMUSG00000024691	family with sequence similarity 111, member A [Source:MGI Symbol;Acc:MGI:1915508]	protein_coding	Fam111a	MGI Symbol
ENSMUSG00000068407.3	-3.04316	2.15873	18.9516	1.3408e-05	0.00220875	ENSMUSG00000068407	ribonuclease, RNase A family, 12 (non-active) [Source:MGI Symbol;Acc:MGI:3528588]	protein_coding	Rnase12	MGI Symbol
ENSMUSG00000035000.8	-4.02844	2.19676	18.8653	1.40283e-05	0.00227304	ENSMUSG00000035000	dipeptidylpeptidase 4 [Source:MGI Symbol;Acc:MGI:94919]	protein_coding	Dpp4	MGI Symbol
ENSMUSG00000028573.18	7.2374	0.92451	18.7132	1.5193e-05	0.00242206	ENSMUSG00000028573	FGGY carbohydrate kinase domain containing [Source:MGI Symbol;Acc:MGI:1922828]	protein_coding	Fggy	MGI Symbol
ENSMUSG00000096145.2	-4.37426	2.96566	18.5725	1.63564e-05	0.00256614	ENSMUSG00000096145	vitamin K epoxide reductase complex, subunit 1 [Source:MGI Symbol;Acc:MGI:106442]	protein_coding	Vkorc1	MGI Symbol
ENSMUSG00000066877.11	4.15822	1.63048	18.3803	1.80921e-05	0.00279394	ENSMUSG00000066877	non-catalytic region of tyrosine kinase adaptor protein 2 [Source:MGI Symbol;Acc:MGI:1306821]	protein_coding	Nck2	MGI Symbol
ENSMUSG00000015522.18	1.26396	5.06183	18.335	1.85277e-05	0.00279394	ENSMUSG00000015522	aryl hydrocarbon receptor nuclear translocator [Source:MGI Symbol;Acc:MGI:88071]	protein_coding	Arnt	MGI Symbol
ENSMUSG00000025092.7	-2.38495	5.09053	18.2993	1.88772e-05	0.00279394	ENSMUSG00000025092	heat shock protein 12A [Source:MGI Symbol;Acc:MGI:1920692]	protein_coding	Hspa12a	MGI Symbol
ENSMUSG00000063145.10	-5.18025	1.25697	18.2585	1.92866e-05	0.00279394	ENSMUSG00000063145	Bardet-Biedl syndrome 5 (human) [Source:MGI Symbol;Acc:MGI:1919819]	protein_coding	Bbs5	MGI Symbol
ENSMUSG00000062515.3	-6.37561	5.32487	18.2355	1.95203e-05	0.00279394	ENSMUSG00000062515	fatty acid binding protein 4, adipocyte [Source:MGI Symbol;Acc:MGI:88038]	protein_coding	Fabp4	MGI Symbol
ENSMUSG00000042363.14	1.59795	5.01054	18.2251	1.96278e-05	0.00279394	ENSMUSG00000042363	lectin, galactoside binding-like [Source:MGI Symbol;Acc:MGI:1916114]	protein_coding	Lgalsl	MGI Symbol
ENSMUSG00000039182.6	-6.26828	3.62417	18.2097	1.97871e-05	0.00279394	ENSMUSG00000039182	expressed sequence AW209491 [Source:MGI Symbol;Acc:MGI:2145422]	protein_coding	AW209491	MGI Symbol
ENSMUSG00000085174.1	-4.58343	1.96703	18.1185	2.0758e-05	0.00285133	ENSMUSG00000085174	predicted gene 16206 [Source:MGI Symbol;Acc:MGI:3801870]	antisense	Gm16206	MGI Symbol
ENSMUSG00000039263.16	1.65553	4.55932	18.0744	2.1244e-05	0.00285133	ENSMUSG00000039263	aminopeptidase-like 1 [Source:MGI Symbol;Acc:MGI:2448523]	protein_coding	Npepl1	MGI Symbol
ENSMUSG00000024033.10	-5.53549	5.11512	18.0544	2.14686e-05	0.00285133	ENSMUSG00000024033	radial spoke head 1 homolog (Chlamydomonas) [Source:MGI Symbol;Acc:MGI:1194909]	protein_coding	Rsph1	MGI Symbol
ENSMUSG00000048550.17	6.37347	0.586609	18.0402	2.16287e-05	0.00285133	ENSMUSG00000048550	threonine synthase-like 1 (bacterial) [Source:MGI Symbol;Acc:MGI:2139347]	protein_coding	Thnsl1	MGI Symbol
ENSMUSG00000036452.18	4.34841	2.23838	18.0396	2.1636e-05	0.00285133	ENSMUSG00000036452	Rho GTPase activating protein 26 [Source:MGI Symbol;Acc:MGI:1918552]	protein_coding	Arhgap26	MGI Symbol
ENSMUSG00000028140.13	1.1064	6.6931	17.9778	2.23493e-05	0.00290659	ENSMUSG00000028140	mitochondrial ribosomal protein L9 [Source:MGI Symbol;Acc:MGI:2137211]	protein_coding	Mrpl9	MGI Symbol
ENSMUSG00000034758.12	-2.07078	5.0949	17.9291	2.29294e-05	0.0029361	ENSMUSG00000034758	transducin-like enhancer of split 6 [Source:MGI Symbol;Acc:MGI:2149593]	protein_coding	Tle6	MGI Symbol
ENSMUSG00000038970.7	2.358	4.60908	17.9092	2.31703e-05	0.0029361	ENSMUSG00000038970	lemur tyrosine kinase 2 [Source:MGI Symbol;Acc:MGI:3036247]	protein_coding	Lmtk2	MGI Symbol
ENSMUSG00000032336.17	-1.37919	6.88926	17.716	2.56467e-05	0.00320875	ENSMUSG00000032336	neuroplastin [Source:MGI Symbol;Acc:MGI:108077]	protein_coding	Nptn	MGI Symbol
ENSMUSG00000099370.1	4.54365	2.39879	17.5851	2.74731e-05	0.00332845	ENSMUSG00000099370	pluripotency associated transcript 10 [Source:MGI Symbol;Acc:MGI:1916443]	lincRNA	Platr10	MGI Symbol
ENSMUSG00000019122.8	-4.90427	4.59007	17.5626	2.78008e-05	0.00332845	ENSMUSG00000019122	chemokine (C-C motif) ligand 9 [Source:MGI Symbol;Acc:MGI:104533]	protein_coding	Ccl9	MGI Symbol
ENSMUSG00000017176.17	1.48851	4.69318	17.5621	2.78077e-05	0.00332845	ENSMUSG00000017176	5'-nucleotidase, cytosolic IIIB [Source:MGI Symbol;Acc:MGI:1915356]	protein_coding	Nt5c3b	MGI Symbol
ENSMUSG00000074211.4	1.75587	3.65929	17.5524	2.79504e-05	0.00332845	ENSMUSG00000074211	succinate dehydrogenase complex assembly factor 1 [Source:MGI Symbol;Acc:MGI:1915582]	protein_coding	Sdhaf1	MGI Symbol
ENSMUSG00000021185.16	-2.58749	4.53946	17.5223	2.83958e-05	0.00332919	ENSMUSG00000021185	D-glutamate cyclase [Source:MGI Symbol;Acc:MGI:2444813]	protein_coding	Dglucy	MGI Symbol
ENSMUSG00000024238.15	3.69647	3.16057	17.5067	2.86303e-05	0.00332919	ENSMUSG00000024238	zinc finger E-box binding homeobox 1 [Source:MGI Symbol;Acc:MGI:1344313]	protein_coding	Zeb1	MGI Symbol
ENSMUSG00000025203.6	-1.55302	9.34966	17.3975	3.03224e-05	0.00348496	ENSMUSG00000025203	stearoyl-Coenzyme A desaturase 2 [Source:MGI Symbol;Acc:MGI:98240]	protein_coding	Scd2	MGI Symbol
ENSMUSG00000038543.13	-1.46517	7.41331	17.3479	3.11243e-05	0.00353601	ENSMUSG00000038543	cDNA sequence BC028528 [Source:MGI Symbol;Acc:MGI:2385885]	protein_coding	BC028528	MGI Symbol
ENSMUSG00000029304.14	6.15735	2.63453	17.2436	3.2881e-05	0.00368657	ENSMUSG00000029304	secreted phosphoprotein 1 [Source:MGI Symbol;Acc:MGI:98389]	protein_coding	Spp1	MGI Symbol
ENSMUSG00000009145.6	1.66789	9.05282	17.2129	3.34161e-05	0.00368657	ENSMUSG00000009145	DEAQ RNA-dependent ATPase [Source:MGI Symbol;Acc:MGI:2136388]	protein_coding	Dqx1	MGI Symbol
ENSMUSG00000036880.10	-1.52954	6.97021	17.2042	3.35685e-05	0.00368657	ENSMUSG00000036880	acetyl-Coenzyme A acyltransferase 2 (mitochondrial 3-oxoacyl-Coenzyme A thiolase) [Source:MGI Symbol;Acc:MGI:1098623]	protein_coding	Acaa2	MGI Symbol
ENSMUSG00000037071.3	-1.8259	7.98902	16.9939	3.74994e-05	0.00407302	ENSMUSG00000037071	stearoyl-Coenzyme A desaturase 1 [Source:MGI Symbol;Acc:MGI:98239]	protein_coding	Scd1	MGI Symbol
ENSMUSG00000103473.1	3.79046	1.11834	16.9106	3.91827e-05	0.00414843	ENSMUSG00000103473	predicted gene, 37696 [Source:MGI Symbol;Acc:MGI:5610924]	antisense	Gm37696	MGI Symbol
ENSMUSG00000022528.8	-1.67777	4.79007	16.8906	3.95975e-05	0.00414843	ENSMUSG00000022528	hes family bHLH transcription factor 1 [Source:MGI Symbol;Acc:MGI:104853]	protein_coding	Hes1	MGI Symbol
ENSMUSG00000022947.8	-4.64566	2.54933	16.8793	3.98328e-05	0.00414843	ENSMUSG00000022947	carbonyl reductase 3 [Source:MGI Symbol;Acc:MGI:1309992]	protein_coding	Cbr3	MGI Symbol
ENSMUSG00000007034.15	-3.89615	2.78033	16.8702	4.00257e-05	0.00414843	ENSMUSG00000007034	solute carrier family 44, member 4 [Source:MGI Symbol;Acc:MGI:1917379]	protein_coding	Slc44a4	MGI Symbol
[truncated: 9,789 more rows]

## Sheet: PacResGroup1vsPacResGroup2
	logFC	logCPM	LR	PValue	FDR	ensembleID	description	gene_biotype	external_gene_name	external_gene_source
[truncated: 9,884 more rows]
