# Supplementary material for: Collateral responses to classical cytotoxic chemotherapies are heterogeneous and sensitivities are sparse
Source: Sci Rep. 2022 Mar 31;12:5453. doi: 10.1038/s41598-022-09319-1 (PMC8971507; doi:10.1038/s41598-022-09319-1)
Supplement: Supplementary file 8 — Supplementary Table S3. [file 41598_2022_9319_MOESM8_ESM.xlsx]

## Sheet: Sheet1
Gene Name	Gene Description	Known Paclitaxel Resistance Mechanism	p-value	FDR
Ttll4	tubulin tyrosine ligase-like family, member 4	Altered paclitaxel/tubulin binding1	0.258794	0.414831
Tuba4a	tubulin, alpha 4A	Altered paclitaxel/tubulin binding1	0.131024	0.250554
Tubb4b	tubulin, beta 4B class IVB	Altered paclitaxel/tubulin binding1	0.0413204	0.13032
Tubgcp4	tubulin, gamma complex associated protein 4	Altered paclitaxel/tubulin binding1	0.116685	0.239031
Ttll9	tubulin tyrosine ligase-like family, member 9	Altered paclitaxel/tubulin binding1	0.00790217	0.0453335
Rita1	RBPJ interacting and tubulin associated 1	Altered paclitaxel/tubulin binding1	0.495303	0.617923
Tbcb	tubulin folding cofactor B	Altered paclitaxel/tubulin binding1	0.230958	0.399595
Tubgcp5	tubulin, gamma complex associated protein 5	Altered paclitaxel/tubulin binding1	0.815522	0.85473
Tubgcp2	tubulin, gamma complex associated protein 2	Altered paclitaxel/tubulin binding1	0.371634	0.519334
Tubgcp3	tubulin, gamma complex associated protein 3	Altered paclitaxel/tubulin binding1	0.0665585	0.168718
Tubb3	tubulin, beta 3 class III	Altered paclitaxel/tubulin binding1	0.000469087	0.00511304
Tbcel	tubulin folding cofactor E-like	Altered paclitaxel/tubulin binding1	0.381337	0.519571
Tube1	tubulin, epsilon 1	Altered paclitaxel/tubulin binding1	0.00989991	0.0539545
Tpgs1	tubulin polyglutamylase complex subunit 1	Altered paclitaxel/tubulin binding1	0.824713	0.85613
Tubd1	tubulin, delta 1	Altered paclitaxel/tubulin binding1	0.0324932	0.118059
Tubg1	tubulin, gamma 1	Altered paclitaxel/tubulin binding1	0.0627148	0.16276
Tubg2	tubulin, gamma 2	Altered paclitaxel/tubulin binding1	0.055473	0.147477
Tbcd	tubulin-specific chaperone d	Altered paclitaxel/tubulin binding1	0.0899479	0.217656
Ttll5	tubulin tyrosine ligase-like family, member 5	Altered paclitaxel/tubulin binding1	0.16673	0.302893
Tedc1	tubulin epsilon and delta complex 1	Altered paclitaxel/tubulin binding1	0.0107273	0.0540215
Tbce	tubulin-specific chaperone E	Altered paclitaxel/tubulin binding1	0.4233	0.549282
Tubb2a	tubulin, beta 2A class IIA	Altered paclitaxel/tubulin binding1	0.438361	0.562133
Tubb2b	tubulin, beta 2B class IIB	Altered paclitaxel/tubulin binding1	0.556487	0.659316
Tbca	tubulin cofactor A	Altered paclitaxel/tubulin binding1	0.780219	0.833764
Ttll1	tubulin tyrosine ligase-like 1	Altered paclitaxel/tubulin binding1	0.255462	0.414831
Ttll12	tubulin tyrosine ligase-like family, member 12	Altered paclitaxel/tubulin binding1	0.150647	0.283112
Tubgcp6	tubulin, gamma complex associated protein 6	Altered paclitaxel/tubulin binding1	0.358281	0.513851
Tuba1b	tubulin, alpha 1B	Altered paclitaxel/tubulin binding1	0.30235	0.451455
Tuba1a	tubulin, alpha 1A	Altered paclitaxel/tubulin binding1	0.0227076	0.0883973
Tuba1c	tubulin, alpha 1C	Altered paclitaxel/tubulin binding1	0.000250885	0.00303849
Tedc2	tubulin epsilon and delta complex 2	Altered paclitaxel/tubulin binding1	0.0815521	0.202027
Tubb5	tubulin, beta 5 class I	Altered paclitaxel/tubulin binding1	0.736573	0.802864
Tbcc	tubulin-specific chaperone C	Altered paclitaxel/tubulin binding1	0.309115	0.455318
Tpgs2	tubulin polyglutamylase complex subunit 2	Altered paclitaxel/tubulin binding1	0.100953	0.223219
Abcg1	ATP binding cassette subfamily G member 1	Drug efflux2	0.122352	0.24248
Abca2	ATP-binding cassette, sub-family A (ABC1), member 2	Drug efflux2	0.290512	0.451455
Abcd3	ATP-binding cassette, sub-family D (ALD), member 3	Drug efflux2	0.0109034	0.0540215
Abcb1b	ATP-binding cassette, sub-family B (MDR/TAP), member 1B	Drug efflux2	4.53347e-05	0.00223103
Abcb4	ATP-binding cassette, sub-family B (MDR/TAP), member 4	Drug efflux2	0.000158027	0.00233948
Abcb8	ATP-binding cassette, sub-family B (MDR/TAP), member 8	Drug efflux2	0.020846	0.084156
Abcf2	ATP-binding cassette, sub-family F (GCN20), member 2	Drug efflux2	0.675218	0.751007
Abce1	ATP-binding cassette, sub-family E (OABP), member 1	Drug efflux2	0.895868	0.912614
Abcb10	ATP-binding cassette, sub-family B (MDR/TAP), member 10	Drug efflux2	0.381042	0.519571
Abca7	ATP-binding cassette, sub-family A (ABC1), member 7	Drug efflux2	0.053886	0.146839
Abcd4	ATP-binding cassette, sub-family D (ALD), member 4	Drug efflux2	0.0197421	0.084156
Abcc4	ATP-binding cassette, sub-family C (CFTR/MRP), member 4	Drug efflux2	0.66463	0.746852
Abcc1	ATP-binding cassette, sub-family C (CFTR/MRP), member 1	Drug efflux2	0.101681	0.223219
Abcc5	ATP-binding cassette, sub-family C (CFTR/MRP), member 5	Drug efflux2	0.388188	0.522377
Abcf3	ATP-binding cassette, sub-family F (GCN20), member 3	Drug efflux2	0.105248	0.224942
Tap1	transporter 1, ATP-binding cassette, sub-family B (MDR/TAP)	Drug efflux2	0.0130385	0.0617913
Tap2	transporter 2, ATP-binding cassette, sub-family B (MDR/TAP)	Drug efflux2	0.0992936	0.223219
Abcf1	ATP-binding cassette, sub-family F (GCN20), member 1	Drug efflux2	0.125172	0.243639
Abcd1	ATP-binding cassette, sub-family D (ALD), member 1	Drug efflux2	0.118419	0.239031
Abcb7	ATP-binding cassette, sub-family B (MDR/TAP), member 7	Drug efflux2	0.244363	0.409778
Ctnnbl1	catenin, beta like 1	Wnt/β-catenin signaling3	0.0202827	0.084156
Ctnnal1	catenin (cadherin associated protein), alpha-like 1	Wnt/β-catenin signaling3	0.273578	0.432174
Ctnnb1	catenin (cadherin associated protein), beta 1	Wnt/β-catenin signaling3	0.16193	0.299158
Cby1	chibby family member 1, beta catenin antagonist	Wnt/β-catenin signaling3	0.0312149	0.117325
Ctnna1	catenin (cadherin associated protein), alpha 1	Wnt/β-catenin signaling3	0.00136546	0.0124029
Erbb3	erb-b2 receptor tyrosine kinase 3	HER2/β-catenin signaling3	0.00293954	0.0228864
Erbin	Erbb2 interacting protein	HER2/β-catenin signaling3	0.556487	0.659316
Tob2	transducer of ERBB2, 2	HER2/β-catenin signaling3	0.97896	0.97896
Apc	APC, WNT signaling pathway regulator	Wnt/β-catenin signaling3	0.294293	0.451455
Il6ra	interleukin 6 receptor, alpha	IL6 signalling4	0.301806	0.451455
Il6st	interleukin 6 signal transducer	IL6 signalling4	0.0424233	0.13032
Bag2	BCL2-associated athanogene 2	Alteration in mitochondrial apoptotic pathway5	0.252428	0.414831
Bmf	BCL2 modifying factor	Alteration in mitochondrial apoptotic pathway5	0.102394	0.223219
Bcl2l11	BCL2-like 11 (apoptosis facilitator)	Alteration in mitochondrial apoptotic pathway5	0.0534236	0.146839
Bag1	BCL2-associated athanogene 1	Alteration in mitochondrial apoptotic pathway5	0.924107	0.932664
Bcl2l13	BCL2-like 13 (apoptosis facilitator)	Alteration in mitochondrial apoptotic pathway5	0.801812	0.848519
Bbc3	BCL2 binding component 3	Alteration in mitochondrial apoptotic pathway5	0.547447	0.659316
Bcl2l12	BCL2-like 12 (proline rich)	Alteration in mitochondrial apoptotic pathway5	0.0918546	0.217656
Bax	BCL2-associated X protein	Alteration in mitochondrial apoptotic pathway5	7.84938e-05	0.00223103
Bnip3	BCL2/adenovirus E1B interacting protein 3	Alteration in mitochondrial apoptotic pathway5	0.00406335	0.029527
Bag4	BCL2-associated athanogene 4	Alteration in mitochondrial apoptotic pathway5	0.0430414	0.13032
Bnip2	BCL2/adenovirus E1B interacting protein 2	Alteration in mitochondrial apoptotic pathway5	0.0068986	0.0417749
Bclaf1	BCL2-associated transcription factor 1	Alteration in mitochondrial apoptotic pathway5	0.59582	0.690898
Bag5	BCL2-associated athanogene 5	Alteration in mitochondrial apoptotic pathway5	0.340938	0.495497
Bnip3l	BCL2/adenovirus E1B interacting protein 3-like	Alteration in mitochondrial apoptotic pathway5	0.498874	0.617923
Bnip1	BCL2/adenovirus E1B interacting protein 1	Alteration in mitochondrial apoptotic pathway5	0.770786	0.831838
Bak1	BCL2-antagonist/killer 1	Alteration in mitochondrial apoptotic pathway5	0.64667	0.73424
Bnip5	BCL2 interacting protein 5	Alteration in mitochondrial apoptotic pathway5	0.00533586	0.0363505
Bag6	BCL2-associated athanogene 6	Alteration in mitochondrial apoptotic pathway5	0.363083	0.513975
Bad	BCL2-associated agonist of cell death	Alteration in mitochondrial apoptotic pathway5	8.18727e-05	0.00223103
Bcl2	B cell leukemia/lymphoma 2	Alteration in mitochondrial apoptotic pathway5	0.185721	0.331863
G6pdx	glucose-6-phosphate dehydrogenase X-linked	glutathione S-transferase activity6	0.000111132	0.00233642
Prmt6	protein arginine N-methyltransferase 6	glutathione S-transferase activity6	0.041273	0.13032
Mgst3	microsomal glutathione S-transferase 3	glutathione S-transferase activity6	0.00175295	0.0146978
Gstp-ps	glutathione S-transferase, pi, pseudogene	glutathione S-transferase activity6	0.113489	0.237889
Gstm1	glutathione S-transferase, mu 1	glutathione S-transferase activity6	0.000171705	0.00233948
Gstcd	glutathione S-transferase, C-terminal domain containing	glutathione S-transferase activity6	0.400578	0.532476
Mgst1	microsomal glutathione S-transferase 1	glutathione S-transferase activity6	0.224115	0.394009
Gstt3	glutathione S-transferase, theta 3	glutathione S-transferase activity6	0.0404162	0.13032
Gstt2	glutathione S-transferase, theta 2	glutathione S-transferase activity6	0.0386	0.13032
Gstp1	glutathione S-transferase, pi 1	glutathione S-transferase activity6	0.0467147	0.137619
Gsto1	glutathione S-transferase omega 1	glutathione S-transferase activity6	4.77185e-05	0.00223103
Gsto2	glutathione S-transferase omega 2	glutathione S-transferase activity6	0.710381	0.782137
Map4	microtubule-associated protein 4	P53 functionality7	0.873749	0.898478
Cacna1e	calcium channel, voltage-dependent, R type, alpha 1E subunit	N/A: calcium channel (verapamil CS)	0.00012861	0.00233642
Cacfd1	calcium channel flower domain containing 1	N/A: calcium channel (verapamil CS)	0.0504834	0.144808
Cacna1a	calcium channel, voltage-dependent, P/Q type, alpha 1A subunit	N/A: calcium channel (verapamil CS)	0.617788	0.708831
Cacna1f	calcium channel, voltage-dependent, alpha 1F subunit	N/A: calcium channel (verapamil CS)	0.000863513	0.00855663
Camk1d	calcium/calmodulin-dependent protein kinase ID	N/A: calcium-dependant kinase (verapamil CS)	0.539121	0.659316
Camk2d	calcium/calmodulin-dependent protein kinase II, delta	N/A: calcium-dependant kinase (verapamil CS)	0.590763	0.690898
Camkk2	calcium/calmodulin-dependent protein kinase kinase 2, beta	N/A: calcium-dependant kinase (verapamil CS)	0.408443	0.536389
Camk2b	calcium/calmodulin-dependent protein kinase II, beta	N/A: calcium-dependant kinase (verapamil CS)	0.238947	0.406957
Camk2g	calcium/calmodulin-dependent protein kinase II gamma	N/A: calcium-dependant kinase (verapamil CS)	0.0199838	0.084156
Camk2a	calcium/calmodulin-dependent protein kinase II alpha	N/A: calcium-dependant kinase (verapamil CS)	0.00568809	0.0364707
Cask	calcium/calmodulin-dependent serine protein kinase (MAGUK family)	N/A: calcium-dependant kinase (verapamil CS)	0.488369	0.617923
