# Supplementary material for: Collateral responses to classical cytotoxic chemotherapies are heterogeneous and sensitivities are sparse
Source: Sci Rep. 2022 Mar 31;12:5453. doi: 10.1038/s41598-022-09319-1 (PMC8971507; doi:10.1038/s41598-022-09319-1)
Supplement: Supplementary file 9 — Supplementary Table S4. [file 41598_2022_9319_MOESM9_ESM.csv]

	GeneName	Comparison	Z	P.unadj	P.adj
1	Ttll9	DMSO Control - Paclitaxel Resistance Group 1	1.542116039	0.123045398	0.184568097
2	Ttll9	DMSO Control - Paclitaxel Resistance Group 2	3.098405485	0.00194565	0.005836951
3	Ttll9	Paclitaxel Resistance Group 1 - Paclitaxel Resistance Group 2	1.510997665	0.130789046	0.130789046
4	Tubb3	DMSO Control - Paclitaxel Resistance Group 1	0.295967626	0.767254805	0.767254805
5	Tubb3	DMSO Control - Paclitaxel Resistance Group 2	-3.431182697	0.000600956	0.000901434
6	Tubb3	Paclitaxel Resistance Group 1 - Paclitaxel Resistance Group 2	-3.491621172	0.000480099	0.001440296
7	Tuba1c	DMSO Control - Paclitaxel Resistance Group 1	2.974108303	0.002938413	0.00440762
8	Tuba1c	DMSO Control - Paclitaxel Resistance Group 2	3.763114997	0.00016781	0.00050343
9	Tuba1c	Paclitaxel Resistance Group 1 - Paclitaxel Resistance Group 2	0.835871726	0.40322707	0.40322707
10	Abcb1b	DMSO Control - Paclitaxel Resistance Group 1	-3.839706988	0.000123181	0.000369544
11	Abcb1b	DMSO Control - Paclitaxel Resistance Group 2	-3.677345994	0.000235673	0.00035351
12	Abcb1b	Paclitaxel Resistance Group 1 - Paclitaxel Resistance Group 2	0.030212231	0.975897794	0.975897794
13	Abcb4	DMSO Control - Paclitaxel Resistance Group 1	-2.522821241	0.011641756	0.017462635
14	Abcb4	DMSO Control - Paclitaxel Resistance Group 2	-4.082803621	4.45E-05	0.000133487
15	Abcb4	Paclitaxel Resistance Group 1 - Paclitaxel Resistance Group 2	-1.545703234	0.122176256	0.122176256
16	Ctnna1	DMSO Control - Paclitaxel Resistance Group 1	3.151667007	0.001623413	0.004870239
17	Ctnna1	DMSO Control - Paclitaxel Resistance Group 2	2.948309471	0.00319517	0.004792755
18	Ctnna1	Paclitaxel Resistance Group 1 - Paclitaxel Resistance Group 2	-0.090636693	0.927781275	0.927781275
19	Erbb3	DMSO Control - Paclitaxel Resistance Group 1	3.299632595	0.000968115	0.002904344
20	Erbb3	DMSO Control - Paclitaxel Resistance Group 2	2.16566732	0.030336618	0.045504927
21	Erbb3	Paclitaxel Resistance Group 1 - Paclitaxel Resistance Group 2	-0.960077564	0.337016179	0.337016179
22	Bax	DMSO Control - Paclitaxel Resistance Group 1	-1.701604253	0.08882958	0.08882958
23	Bax	DMSO Control - Paclitaxel Resistance Group 2	2.937588345	0.003307759	0.004961639
24	Bax	Paclitaxel Resistance Group 1 - Paclitaxel Resistance Group 2	4.303564467	1.68E-05	5.04E-05
25	Bnip3	DMSO Control - Paclitaxel Resistance Group 1	2.530211541	0.011399378	0.017099066
26	Bnip3	DMSO Control - Paclitaxel Resistance Group 2	3.001915098	0.00268287	0.00804861
27	Bnip3	Paclitaxel Resistance Group 1 - Paclitaxel Resistance Group 2	0.523678671	0.600502053	0.600502053
28	Bnip2	DMSO Control - Paclitaxel Resistance Group 1	2.552406379	0.010698166	0.016047248
29	Bnip2	DMSO Control - Paclitaxel Resistance Group 2	2.744608089	0.00605832	0.01817496
30	Bnip2	Paclitaxel Resistance Group 1 - Paclitaxel Resistance Group 2	0.261839336	0.793445311	0.793445311
31	Bnip5	DMSO Control - Paclitaxel Resistance Group 1	2.700704586	0.006919277	0.010378915
32	Bnip5	DMSO Control - Paclitaxel Resistance Group 2	2.739584935	0.006151682	0.018455045
33	Bnip5	Paclitaxel Resistance Group 1 - Paclitaxel Resistance Group 2	0.122542474	0.90246941	0.90246941
34	Bad	DMSO Control - Paclitaxel Resistance Group 1	4.083850207	4.43E-05	0.000132887
35	Bad	DMSO Control - Paclitaxel Resistance Group 2	3.023357348	0.002499869	0.003749803
36	Bad	Paclitaxel Resistance Group 1 - Paclitaxel Resistance Group 2	-0.866083957	0.386444123	0.386444123
37	G6pdx	DMSO Control - Paclitaxel Resistance Group 1	1.723799091	0.084744119	0.084744119
38	G6pdx	DMSO Control - Paclitaxel Resistance Group 2	4.267007889	1.98E-05	5.94E-05
39	G6pdx	Paclitaxel Resistance Group 1 - Paclitaxel Resistance Group 2	2.4438338	0.014532119	0.021798179
40	Mgst3	DMSO Control - Paclitaxel Resistance Group 1	3.225649801	0.00125687	0.003770611
41	Mgst3	DMSO Control - Paclitaxel Resistance Group 2	2.712444713	0.006678892	0.010018338
42	Mgst3	Paclitaxel Resistance Group 1 - Paclitaxel Resistance Group 2	-0.379331345	0.704441826	0.704441826
43	Gstm1	DMSO Control - Paclitaxel Resistance Group 1	-1.893959516	0.058230384	0.058230384
44	Gstm1	DMSO Control - Paclitaxel Resistance Group 2	-4.159796635	3.19E-05	9.56E-05
45	Gstm1	Paclitaxel Resistance Group 1 - Paclitaxel Resistance Group 2	-2.188708293	0.028618049	0.042927073
46	Gsto1	DMSO Control - Paclitaxel Resistance Group 1	4.246612353	2.17E-05	6.51E-05
47	Gsto1	DMSO Control - Paclitaxel Resistance Group 2	3.001915098	0.00268287	0.004024305
48	Gsto1	Paclitaxel Resistance Group 1 - Paclitaxel Resistance Group 2	-1.033929685	0.301169036	0.301169036
49	Cacna1e	DMSO Control - Paclitaxel Resistance Group 1	-0.902219937	0.366940046	0.366940046
50	Cacna1e	DMSO Control - Paclitaxel Resistance Group 2	-4.138050451	3.50E-05	0.000105081
51	Cacna1e	Paclitaxel Resistance Group 1 - Paclitaxel Resistance Group 2	-3.068270314	0.002153018	0.003229526
52	Cacna1f	DMSO Control - Paclitaxel Resistance Group 1	1.84956984	0.064375573	0.09656336
53	Cacna1f	DMSO Control - Paclitaxel Resistance Group 2	3.741672747	0.000182799	0.000548398
54	Cacna1f	Paclitaxel Resistance Group 1 - Paclitaxel Resistance Group 2	1.836232265	0.066323313	0.066323313
55	Camk2a	DMSO Control - Paclitaxel Resistance Group 1	-1.199901488	0.230177602	0.230177602
56	Camk2a	DMSO Control - Paclitaxel Resistance Group 2	-3.212217179	0.001317148	0.003951443
57	Camk2a	Paclitaxel Resistance Group 1 - Paclitaxel Resistance Group 2	-1.928459781	0.053797962	0.080696943
